# Supplementary material for: Therapeutic Potential of Triptolide as an Anti-Inflammatory Agent in Dextran Sulfate Sodium-Induced Murine Experimental Colitis
Source: Front Immunol. 2020 Nov 9;11:592084. doi: 10.3389/fimmu.2020.592084 (PMC7680904; doi:10.3389/fimmu.2020.592084)
Supplement: Supplementary Table 1 — Sequences of primers used for RT-PCR. [file Table_1.xlsx]

## Sheet: Sheet1
Sequences of primers used for RT-PCR
Name		Sequence (5' to 3')	Supplier
m-TNFa	Forward	CCACCACGCTCTTCTGTCTA	TSINGKE Biological Technology, Beijing, China.
	Reverse	TGGTGGTTTGTGAGTGTGAGG
m-IL-1b	Forward	TGCCACCTTTTGACAGTGATG
	Reverse	ATGTGCTGCTGCGAGATTTG
m-IL6	Forward	GTCCTTCCTACCCCAATTTCCA
	Reverse	TAACGCACTAGGTTTGCCGA
m-Arg1	Forward	ACATTGGCTTGCGAGACGTA
	Reverse	ATCACCTTGCCAATCCCCAG
m-MCP1	Forward	AACTGCATCTGCCCTAAGGT
	Reverse	AGGCATCACAGTCCGAGTCA
m-CXCL10	Forward	AAGCTATGTGGAGGTGCGAC
	Reverse	AACCCCTTGGGAAGATGGTG
m-Actin	Forward	TGAGCTGCGTTTTACACCCT
	Reverse	GCCTTCACCGTTCCAGTTTT
h-TNFa	Forward	GCTGCACTTTGGAGTGATCG
	Reverse	TCACTCGGGGTTCGAGAAGA
h-IL6	Forward	AGGGAGCGATAAACACAAACTCT
	Reverse	CAGGGAGAAGGCAACTGGAC
h-IL1b	Forward	TTCGAGGCACAAGGCACAA
	Reverse	CCATCATTTCACTGGCGAGC
h-Arg1	Forward	TTAAAGAACAAGAGTGTGATGTGAA
	Reverse	ATTGCCAAACTGTGGTCTCC
h-CCL22	Forward	CATGTGGCCCTCTGGATCTG
	Reverse	AGCAACATCCCAGGCAAAGA
h-CXCL10	Forward	GGTCACCAAATCAGCTGCTAC
	Reverse	GCAGGGTCAGAACATCCACT
H-actin	Forward	CATGTACGTTGCTATCCAGGC
	Reverse	CTCCTTAATGTCACGCACGAT
