# Supplementary material for: Therapeutic Potential of Triptolide as an Anti-Inflammatory Agent in Dextran Sulfate Sodium-Induced Murine Experimental Colitis
Source: Front Immunol. 2020 Nov 9;11:592084. doi: 10.3389/fimmu.2020.592084 (PMC7680904; doi:10.3389/fimmu.2020.592084)
Supplement: Supplementary Table 2 — Antibodies used in the western blot and FACS. [file Table_2.xlsx]

## Sheet: Sheet1
The information of antibodies used in the western blot and FACS
Name	Dilution	Species	Manufacture	Cat, No.	Application
Claudin-1	1:100	Rabbit	Abcam	ab211737	IF
Occludin	1:100	Rabbit	Abcam	ab216327	IF
Ki67	1:250	Rabbit	Abcam	ab15580	IHC
IL-1β	1:100	Rabbit	Abcam	ab156791	IHC
IL-6	1:100	Rabbit	Abcam	ab6672	IHC
NrF2	1:100	Rabbit	Abcam	ab62352	IF
HO-1	1:100	Mouse	Abcam	ab189491	IF
F4/80	1:100	Rabbit	Abcam	ab254293	IF
CD86	1:100	Rabbit	Abcam	ab239075	IF
CD206	1:100	Rabbit	Abcam	ab64693	IF
PDE4B	1:1000	Rabbit	Abcam	ab14611	Western blot
	1:100			ab228012	IF
Phospho-akt	1:1000	Rabbit	Cell Signaling Technology	4060s	Western blot
Akt	1:1000	Rabbit	Cell Signaling Technology	4691s	Western blot
Phospho-P65	1:1000	Rabbit	Cell Signaling Technology	3033s	Western blot&IF
	1:100
P65	1:1000	Rabbit	Cell Signaling Technology	8242s	Western blot
β-actin	1:4000	Mouse	proteintech	66009-1-Ig	Western blot
Goat anti Rabbit IgG-HRP	1:10000	Goat	Cell Signaling Technology	7074P2	Western blot
Goat anti Mouse IgG-HRP	1:10000	Goat	Cell Signaling Technology	7076P2	Western blot
CD80	1:500	Rabbit	Abcam	ab134120	FACS
