# Supplementary material for: Therapeutic Potential of Triptolide as an Anti-Inflammatory Agent in Dextran Sulfate Sodium-Induced Murine Experimental Colitis
Source: Front Immunol. 2020 Nov 9;11:592084. doi: 10.3389/fimmu.2020.592084 (PMC7680904; doi:10.3389/fimmu.2020.592084)
Supplement: Supplementary Table 3 — Identification of DEGs between UC-active samples and normal samples. [file Table_3.xlsx]

## Sheet: Table-S1
DEGs between UC-active samples and normal samples
ID	logFC	AveExpr	t	P.Value	adj.P.Val	B
PDE6A	-1.90719	5.24769	-24.8171	4.82e-41	1.02e-36	82.4403
C2	2.39375	8.29634	19.8345	6.85e-34	5.72e-30	66.4968
LPCAT1	1.85204	9.15266	19.4979	2.3e-33	1.22e-29	65.3165
CD55	2.30376	11.1862	18.352	1.56e-31	6.64e-28	61.1926
PRKG2	-2.67511	4.99175	-17.636	2.37e-30	8.39e-27	58.5306
CFB	2.33015	10.1486	17.5304	3.56e-30	1.08e-26	58.1325
TIMP1	2.95596	11.3839	17.3533	7.06e-30	1.75e-26	57.4614
UGT2A3	-3.23736	5.0768	-17.3404	7.42e-30	1.75e-26	57.4125
NAT8B	-1.36152	6.16772	-17.1352	1.65e-29	3.5e-26	56.6294
NAALADL1	-1.63898	6.94125	-17.0282	2.51e-29	4.84e-26	56.2187
TMEM63C	-2.15644	5.85619	-16.7275	8.19e-29	1.45e-25	55.0573
RBPMS	1.68335	8.4978	16.2698	5.07e-28	8.28e-25	53.2658
CDC14A	-1.69935	7.46953	-15.9071	2.19e-27	3.32e-24	51.8269
RUNDC3B	-1.57174	6.00504	-15.8031	3.35e-27	4.74e-24	51.4111
AQP8	-5.51509	7.16376	-15.7112	4.87e-27	6.46e-24	51.0422
DPP10	-1.8459	5.04693	-15.5201	1.07e-26	1.33e-23	50.2721
CYP2B7P	-3.178	5.90605	-15.463	1.35e-26	1.59e-23	50.0408
PITPNC1	1.7984	8.74212	15.3379	2.26e-26	2.52e-23	49.5332
NMT2	-1.01167	7.31816	-15.3113	2.52e-26	2.61e-23	49.4249
SLC38A4	-2.66409	5.09741	-15.3051	2.59e-26	2.61e-23	49.3997
SLC6A14	5.71592	10.3243	15.2498	3.25e-26	3.11e-23	49.1743
CNTFR	-1.94153	7.09443	-15.2413	3.37e-26	3.11e-23	49.1396
SLC36A1	-1.60717	7.94113	-15.0764	6.68e-26	5.91e-23	48.4653
CDC25B	1.50761	8.31586	15.0449	7.62e-26	6.47e-23	48.336
AQP11	-1.3425	6.51605	-15.0286	8.16e-26	6.48e-23	48.2691
SEC24D	1.26432	9.18067	15.0251	8.28e-26	6.48e-23	48.2545
APOBEC3B	-2.6543	7.95565	-15.0152	8.63e-26	6.48e-23	48.2139
NRG4	-1.30058	4.81427	-15.0089	8.86e-26	6.48e-23	48.1879
S100A11	1.27935	10.5798	14.9133	1.32e-25	9.26e-23	47.7945
VLDLR	-1.71539	6.0983	-14.9074	1.35e-25	9.26e-23	47.7703
WDR78	-1.84753	6.00265	-14.8944	1.43e-25	9.48e-23	47.7163
CXCL1	3.45437	10.5749	14.8848	1.49e-25	9.56e-23	47.6771
AMACR	-1.95185	7.98277	-14.8463	1.75e-25	1.09e-22	47.518
SNX30	-1.34442	8.07286	-14.7755	2.35e-25	1.43e-22	47.225
DAPP1	2.22544	7.65384	14.7557	2.56e-25	1.51e-22	47.1431
IFITM3	1.49837	8.931	14.6177	4.58e-25	2.56e-22	46.57
CHAD	-1.45487	6.82969	-14.5304	6.62e-25	3.6e-22	46.2064
MT1M	-2.96893	8.21842	-14.3565	1.39e-24	7.34e-22	45.4789
RMDN2	-1.75307	6.08656	-14.2855	1.87e-24	9.7e-22	45.1807
ACAT1	-1.65668	7.95065	-14.1938	2.77e-24	1.4e-21	44.7944
CNNM2	-1.38344	7.70759	-13.9724	7.17e-24	3.46e-21	43.8581
PDK2	-1.77052	7.94806	-13.972	7.18e-24	3.46e-21	43.8563
LIPC	-1.13229	5.08627	-13.9127	9.27e-24	4.37e-21	43.6042
UGT2A3	-4.31692	5.2626	-13.8722	1.1e-23	5.04e-21	43.4322
ACSF2	-2.53259	7.41722	-13.8694	1.12e-23	5.04e-21	43.4201
ARFGAP3	1.39364	8.79678	13.8444	1.24e-23	5.5e-21	43.3136
SLC19A3	-1.61409	6.03501	-13.7806	1.64e-23	7.1e-21	43.0417
KYNU	3.56189	8.0273	13.7675	1.74e-23	7.36e-21	42.9857
PLCD1	-1.82526	7.81586	-13.7304	2.04e-23	8.48e-21	42.8274
C7orf31	-1.35674	7.02213	-13.6905	2.42e-23	9.88e-21	42.6567
TESK2	-1.07023	7.5504	-13.5855	3.82e-23	1.5e-20	42.2068
CD74	1.76576	12.1356	13.578	3.95e-23	1.52e-20	42.1743
RTEL1	1.0964	7.98092	13.5211	5.06e-23	1.92e-20	41.9299
BACE2	1.43919	10.2346	13.4074	8.31e-23	3.09e-20	41.4402
ACOX1	-1.71687	9.38889	-13.3469	1.08e-22	3.89e-20	41.1791
DEPDC7	-1.00878	5.9185	-13.3381	1.13e-22	3.98e-20	41.1412
ZFP3	-1.00563	6.94252	-13.3063	1.29e-22	4.43e-20	41.0035
BMP3	-3.1523	6.82295	-13.2634	1.56e-22	5.26e-20	40.818
PI3	2.8761	10.4067	13.2376	1.75e-22	5.8e-20	40.706
SLC22A5	-2.23358	8.11968	-13.2176	1.91e-22	6.14e-20	40.6192
HLA-DRA	2.08263	10.9393	13.2055	2.01e-22	6.28e-20	40.5666
INPP5J	-1.14853	6.92046	-13.1887	2.17e-22	6.67e-20	40.4939
LRRN2	-1.11184	6.62846	-13.1838	2.22e-22	6.71e-20	40.4725
TAP2	1.06903	8.93217	13.1732	2.32e-22	6.88e-20	40.4267
ARNTL2	1.81769	7.75981	13.0941	3.29e-22	9.3e-20	40.0828
SLC26A2	-4.52411	8.40651	-13.0677	3.7e-22	1.03e-19	39.9677
CNTN3	-1.9944	5.58669	-13.0571	3.87e-22	1.07e-19	39.9219
TGM2	2.53063	10.4345	13.032	4.32e-22	1.18e-19	39.8124
FUT8	1.4903	9.08644	13.0118	4.73e-22	1.27e-19	39.7243
HLA-DRA	2.06254	12.0215	12.9758	5.54e-22	1.47e-19	39.567
FGFR2	-1.9743	6.7495	-12.9211	7.06e-22	1.85e-19	39.3284
GNA15	1.8427	8.61537	12.8963	7.88e-22	2.04e-19	39.2197
ETFDH	-1.72684	7.83335	-12.8799	8.48e-22	2.17e-19	39.1479
SUGCT	-1.43641	5.81077	-12.873	8.74e-22	2.21e-19	39.1179
TRHDE	-1.89373	5.27332	-12.8639	9.1e-22	2.27e-19	39.0779
ABCG2	-3.79764	6.36651	-12.8244	1.08e-21	2.67e-19	38.9048
CNN2	1.10034	9.78864	12.791	1.26e-21	3.07e-19	38.7585
CNKSR3	-1.44814	6.84574	-12.7546	1.48e-21	3.48e-19	38.5988
TTYH3	1.11354	8.83596	12.7491	1.51e-21	3.53e-19	38.5747
SLC35G1	-1.74414	7.16013	-12.735	1.61e-21	3.72e-19	38.5127
PDIA4	1.0149	10.8496	12.6903	1.97e-21	4.39e-19	38.3161
PARP9	1.31883	8.45667	12.6631	2.22e-21	4.86e-19	38.1965
APOL1	2.37854	9.04282	12.641	2.45e-21	5.3e-19	38.0994
HIF1A	1.43787	11.2336	12.623	2.66e-21	5.69e-19	38.02
LEAP2	-1.26268	6.06005	-12.6098	2.82e-21	5.97e-19	37.9619
ABCB1	-2.71656	7.17262	-12.5634	3.47e-21	7.28e-19	37.757
PAQR5	-1.9917	7.43819	-12.5467	3.73e-21	7.77e-19	37.6832
PADI2	-3.14891	8.877	-12.4361	6.13e-21	1.26e-18	37.1944
PLA2G12B	-1.27376	6.11686	-12.435	6.15e-21	1.26e-18	37.1898
SLC23A1	-1.05099	6.9295	-12.4183	6.63e-21	1.34e-18	37.1157
FRMD1	-1.55249	6.3701	-12.4115	6.84e-21	1.37e-18	37.0854
SLC4A10	-1.42293	5.31887	-12.3322	9.76e-21	1.92e-18	36.7342
PSMB9	1.28421	8.9916	12.3223	1.02e-20	1.99e-18	36.6903
DUOXA2	4.31891	10.4747	12.3156	1.05e-20	2.03e-18	36.6605
ENC1	1.06354	8.27225	12.2695	1.29e-20	2.47e-18	36.4558
ARHGEF37	-1.00987	6.68767	-12.2164	1.64e-20	3.06e-18	36.2193
PPP2R3A	-1.59277	6.51591	-12.2109	1.68e-20	3.11e-18	36.1951
LPIN1	1.14707	8.75294	12.1883	1.87e-20	3.41e-18	36.0944
SAMD9L	1.54492	9.97969	12.178	1.95e-20	3.54e-18	36.0486
HLA-DMA	1.79788	10.0376	12.1693	2.03e-20	3.62e-18	36.0099
CREB3L2	1.24793	9.62047	12.1668	2.06e-20	3.63e-18	35.9985
MAGI1	-1.06105	7.87769	-12.139	2.33e-20	4.05e-18	35.875
USP30	-1.26135	8.39159	-12.123	2.5e-20	4.25e-18	35.8032
PHLPP2	-2.36655	8.23666	-12.0798	3.04e-20	5.12e-18	35.6108
LRP8	1.3673	8.36042	12.0774	3.08e-20	5.14e-18	35.6001
MT1H	-2.21216	8.34545	-12.0612	3.31e-20	5.49e-18	35.5278
IRAK3	2.41696	7.98244	11.9954	4.46e-20	7.22e-18	35.2337
CIPC	-1.28153	7.84647	-11.9519	5.43e-20	8.66e-18	35.0387
TRIB2	1.9253	7.84698	11.9276	6.06e-20	9.6e-18	34.9298
IFITM1	1.41908	10.5278	11.855	8.43e-20	1.3e-17	34.6044
AQP7	-1.07728	6.24959	-11.7903	1.13e-19	1.73e-17	34.3141
CCNJL	-1.18632	7.77277	-11.7752	1.21e-19	1.83e-17	34.2464
OAS2	1.95912	8.1693	11.7665	1.26e-19	1.88e-17	34.2071
AQP7P1	-1.05792	6.21064	-11.7645	1.27e-19	1.89e-17	34.1979
ACKR2	-1.26056	6.47431	-11.7062	1.66e-19	2.41e-17	33.936
BRINP3	-2.3624	5.19618	-11.7047	1.67e-19	2.41e-17	33.9292
XBP1	1.40132	11.5145	11.6787	1.88e-19	2.69e-17	33.8119
CD44	1.64325	10.4557	11.6708	1.95e-19	2.77e-17	33.7764
ARHGAP42	-1.16763	7.89117	-11.6518	2.12e-19	2.98e-17	33.6907
CDH3	3.02134	8.73026	11.6349	2.29e-19	3.2e-17	33.6147
ASB13	-1.08967	7.48956	-11.6027	2.66e-19	3.66e-17	33.4697
HMGCS2	-4.76262	8.27331	-11.5828	2.91e-19	3.96e-17	33.3799
TAP1	1.18895	10.7612	11.5625	3.19e-19	4.31e-17	33.2881
WSCD1	-1.31159	6.78277	-11.5127	4.01e-19	5.31e-17	33.0633
LYN	1.51004	9.93857	11.5064	4.13e-19	5.43e-17	33.0346
TRIM22	1.88517	8.01084	11.4733	4.8e-19	6.21e-17	32.8849
ASPHD2	1.29772	7.81622	11.4492	5.36e-19	6.85e-17	32.7762
PHLDA1	2.12392	8.91793	11.4439	5.49e-19	6.97e-17	32.7522
MXRA5	2.53033	9.34668	11.4255	5.97e-19	7.45e-17	32.6686
CREB3L3	-1.54767	6.69613	-11.4017	6.66e-19	8.21e-17	32.561
ANXA1	2.39289	11.3463	11.3928	6.94e-19	8.46e-17	32.5208
CXCL2	2.37526	8.13957	11.3911	6.99e-19	8.47e-17	32.5131
AQP7	-1.05255	6.193	-11.3869	7.13e-19	8.59e-17	32.494
RPS6KA2	1.04989	7.83364	11.3849	7.19e-19	8.62e-17	32.485
SERPINA1	1.36927	10.6121	11.3687	7.75e-19	9.24e-17	32.4113
PAG1	-1.2546	8.60552	-11.3673	7.8e-19	9.24e-17	32.405
SETD9	-1.26337	5.85526	-11.357	8.18e-19	9.63e-17	32.3584
RHOU	-1.47158	8.83089	-11.302	1.05e-18	1.23e-16	32.1091
TAT	-1.073	5.32313	-11.2904	1.11e-18	1.29e-16	32.0564
ZBP1	1.52765	8.2114	11.2857	1.13e-18	1.3e-16	32.0352
SEMA5A	-1.47448	8.49446	-11.2738	1.2e-18	1.36e-16	31.981
LCN2	3.52722	11.4244	11.2526	1.32e-18	1.47e-16	31.8846
UNC13D	1.1914	8.49812	11.2511	1.33e-18	1.48e-16	31.8781
TBXAS1	1.19322	8.35349	11.2481	1.35e-18	1.49e-16	31.8642
TNIP3	4.31956	8.9749	11.2437	1.38e-18	1.51e-16	31.8443
OTOP2	-3.37325	7.98438	-11.2346	1.43e-18	1.57e-16	31.8029
P2RY1	-1.18299	7.35121	-11.2003	1.68e-18	1.83e-16	31.6471
IDO1	4.22524	8.49533	11.1845	1.81e-18	1.95e-16	31.5753
NFKBIZ	1.40186	9.48735	11.1664	1.96e-18	2.1e-16	31.493
BHLHE40	1.43166	9.32504	11.115	2.49e-18	2.62e-16	31.259
RPS6KA6	-2.0238	6.41642	-11.0979	2.69e-18	2.81e-16	31.1814
SLC25A20	-1.26045	7.95238	-11.0891	2.8e-18	2.91e-16	31.141
ANXA5	1.5347	10.4207	11.0763	2.97e-18	3.06e-16	31.0827
HNMT	-1.04639	7.08444	-11.0422	3.48e-18	3.56e-16	30.9275
FMO4	-1.60695	6.54439	-11.0234	3.79e-18	3.85e-16	30.8419
ACADM	-1.24881	9.30575	-11.0009	4.21e-18	4.25e-16	30.7392
HLA-DRB1	1.69683	10.6557	10.9806	4.62e-18	4.64e-16	30.6466
MT1F	-2.0876	10.543	-10.9636	5e-18	5e-16	30.5686
CROT	-1.4831	6.82641	-10.9511	5.3e-18	5.27e-16	30.5116
JAK2	1.05641	8.43057	10.9226	6.04e-18	5.99e-16	30.3817
WARS	2.19296	10.2667	10.8901	7.02e-18	6.93e-16	30.233
PDE8A	-1.07303	9.15601	-10.8583	8.13e-18	7.87e-16	30.0878
STBD1	-1.23844	6.52004	-10.8545	8.28e-18	7.91e-16	30.0703
LIPG	1.34518	8.68288	10.823	9.57e-18	9.03e-16	29.9262
F3	1.45023	8.54852	10.8169	9.85e-18	9.21e-16	29.8982
DUOX2	4.34142	11.7409	10.8167	9.86e-18	9.21e-16	29.8975
CNGA1	-1.25385	4.80352	-10.8118	1.01e-17	9.38e-16	29.8751
CD82	1.44911	9.34543	10.8067	1.03e-17	9.56e-16	29.8518
IGK	2.78283	11.6948	10.7928	1.1e-17	1.02e-15	29.7881
OSMR	2.91249	8.7537	10.7334	1.45e-17	1.3e-15	29.5162
RNF213	1.3016	10.0664	10.7323	1.46e-17	1.3e-15	29.511
ELL2	1.57407	8.03153	10.7043	1.66e-17	1.47e-15	29.3828
BIRC3	1.96481	9.17861	10.7017	1.68e-17	1.47e-15	29.3708
PIK3R3	1.23793	8.32877	10.7015	1.68e-17	1.47e-15	29.37
ELL2	1.26126	8.9251	10.6972	1.71e-17	1.5e-15	29.3501
SLC25A34	-1.12385	6.87325	-10.6955	1.73e-17	1.5e-15	29.3426
CDKN2B	-1.74519	8.4254	-10.6628	2.01e-17	1.72e-15	29.1927
ZC3H12A	1.45769	9.22083	10.6555	2.08e-17	1.77e-15	29.1588
IGHM	2.5386	12.3866	10.6324	2.32e-17	1.95e-15	29.0531
PPARGC1A	-2.33052	7.42515	-10.6264	2.38e-17	1.99e-15	29.0256
CLDN8	-3.84589	5.45198	-10.6148	2.51e-17	2.09e-15	28.9722
CYP27A1	-1.13553	7.23704	-10.5966	2.73e-17	2.24e-15	28.8886
ANKH	-1.00548	8.43657	-10.5952	2.75e-17	2.24e-15	28.8825
UBD	2.21545	7.5825	10.586	2.87e-17	2.33e-15	28.84
IFITM2	1.60337	9.03649	10.5812	2.94e-17	2.36e-15	28.8179
RNF213	1.30075	9.52339	10.5792	2.97e-17	2.37e-15	28.8086
CPT1A	-1.28875	9.27935	-10.5665	3.14e-17	2.51e-15	28.7506
CYP2B6	-3.19181	6.68064	-10.5552	3.31e-17	2.61e-15	28.6985
DUSP6	1.01521	9.06165	10.5526	3.35e-17	2.64e-15	28.6868
MPP7	-1.43525	7.59385	-10.5484	3.42e-17	2.68e-15	28.6675
VNN1	4.02875	8.90421	10.535	3.64e-17	2.83e-15	28.6057
LYZ	1.78432	12.078	10.5288	3.75e-17	2.89e-15	28.5774
SLFN5	1.74386	8.89063	10.4991	4.3e-17	3.28e-15	28.4407
ATP23	-1.1206	7.28424	-10.4882	4.53e-17	3.44e-15	28.3907
ABCA12	3.66425	8.04293	10.4705	4.91e-17	3.72e-15	28.3094
PCK1	-3.71354	7.49726	-10.4376	5.73e-17	4.32e-15	28.1581
LPGAT1	1.0853	8.94751	10.4317	5.89e-17	4.43e-15	28.1307
MIER3	-1.79287	9.12527	-10.4124	6.44e-17	4.81e-15	28.042
SERF1B	-1.15697	7.01136	-10.4072	6.6e-17	4.91e-15	28.0181
ZDHHC23	-1.09342	8.18756	-10.3866	7.26e-17	5.37e-15	27.9233
PSD3	-1.34658	7.37677	-10.3837	7.36e-17	5.42e-15	27.9101
OSBPL3	1.08999	7.78425	10.3736	7.71e-17	5.66e-15	27.8635
TMEM38B	-1.23726	6.79539	-10.3711	7.8e-17	5.71e-15	27.852
DUSP10	1.28648	7.17586	10.3447	8.82e-17	6.41e-15	27.7304
KRT12	-1.44561	6.01648	-10.3436	8.87e-17	6.42e-15	27.7255
HLA-DRB1	1.68903	10.5875	10.3072	1.05e-16	7.53e-15	27.5578
CXCL3	1.3125	7.60755	10.281	1.19e-16	8.48e-15	27.4369
SLC7A11	2.39681	8.57635	10.2761	1.21e-16	8.59e-15	27.4145
EIF5A2	1.10604	6.80641	10.2557	1.34e-16	9.35e-15	27.3204
REG4	3.0132	10.2868	10.2451	1.4e-16	9.8e-15	27.2715
KDELR3	1.51649	9.64563	10.2387	1.45e-16	1e-14	27.2421
IGKC	1.86282	10.1001	10.2371	1.46e-16	1e-14	27.2345
B4GALNT2	-2.87002	6.99164	-10.224	1.55e-16	1.06e-14	27.1741
ZNF91	-1.3033	8.80406	-10.2184	1.59e-16	1.09e-14	27.1485
SCUBE2	-1.37191	6.57613	-10.2119	1.64e-16	1.11e-14	27.1186
IGKC	1.72968	9.55337	10.2054	1.69e-16	1.14e-14	27.0882
MT1P3	-1.31745	7.9512	-10.2034	1.71e-16	1.15e-14	27.079
CHI3L1	3.883	9.50573	10.1982	1.75e-16	1.17e-14	27.0553
FGFR3	-1.21102	7.60219	-10.1647	2.04e-16	1.35e-14	26.9008
TRPM6	-3.03888	7.19785	-10.1322	2.38e-16	1.57e-14	26.7505
ENPP1	-1.80103	7.72305	-10.1209	2.51e-16	1.64e-14	26.6984
CLYBL	-1.3931	7.23592	-10.0984	2.78e-16	1.8e-14	26.5948
PARP14	1.14066	9.50198	10.0958	2.82e-16	1.81e-14	26.5825
MAST2	-1.10857	8.98711	-10.0913	2.88e-16	1.84e-14	26.5618
PTPN13	1.462	6.86928	10.0563	3.39e-16	2.17e-14	26.3999
ADAMTS9	2.03789	8.15441	10.0536	3.43e-16	2.19e-14	26.3879
GUCA2B	-2.42632	9.02427	-10.0528	3.45e-16	2.19e-14	26.3838
STOM	1.46779	9.93727	10.0332	3.78e-16	2.38e-14	26.2932
IGKC	1.87962	9.96166	10.0306	3.82e-16	2.41e-14	26.2813
CFI	2.27808	7.08283	9.98982	4.63e-16	2.85e-14	26.093
ADGRA3	-1.10627	7.41805	-9.98969	4.63e-16	2.85e-14	26.0924
HAVCR1	-2.12225	5.77707	-9.98901	4.64e-16	2.85e-14	26.0892
ABAT	-1.05257	7.29706	-9.98861	4.65e-16	2.85e-14	26.0873
IGK	2.53141	10.0077	9.97138	5.04e-16	3.06e-14	26.0077
GLRA2	-1.73055	5.25251	-9.9649	5.2e-16	3.15e-14	25.9777
EFNA1	-1.59816	7.46369	-9.95103	5.55e-16	3.33e-14	25.9136
PHYH	-1.27801	7.5703	-9.92348	6.31e-16	3.77e-14	25.7862
MT1A	-1.24885	8.84964	-9.87317	7.98e-16	4.69e-14	25.5535
NPY1R	-1.38592	4.48665	-9.86835	8.16e-16	4.77e-14	25.5312
ACVR2A	-1.18689	7.29825	-9.86011	8.49e-16	4.95e-14	25.4931
IL1RN	2.76603	8.28027	9.8567	8.62e-16	5.01e-14	25.4773
STAT1	1.32302	10.7067	9.8422	9.23e-16	5.33e-14	25.4102
DRAM1	1.86094	8.17906	9.8406	9.3e-16	5.36e-14	25.4028
SLC23A3	-1.18495	6.3061	-9.83517	9.54e-16	5.48e-14	25.3777
TTPA	-1.0949	6.21599	-9.81873	1.03e-15	5.91e-14	25.3016
PECR	-1.04386	6.86385	-9.81777	1.03e-15	5.92e-14	25.2971
IGSF9	-1.25093	7.68878	-9.81449	1.05e-15	5.99e-14	25.2819
STRIP2	1.80129	6.98756	9.79564	1.15e-15	6.53e-14	25.1947
FKBP11	1.39413	8.31485	9.79372	1.16e-15	6.55e-14	25.1858
PTGR1	-1.14762	7.0585	-9.7933	1.16e-15	6.55e-14	25.1839
MLKL	1.27455	8.12029	9.78665	1.2e-15	6.74e-14	25.1531
IFI16	1.79524	8.58176	9.78475	1.21e-15	6.77e-14	25.1443
TSPAN7	-1.64367	9.60656	-9.77697	1.25e-15	6.97e-14	25.1083
SPCS3	1.10769	9.68937	9.77273	1.28e-15	7.09e-14	25.0886
PARP8	1.54316	8.36911	9.7704	1.29e-15	7.14e-14	25.0778
HSD3B2	-1.80733	5.29727	-9.73	1.56e-15	8.58e-14	24.8908
NCOA7	1.20662	7.78709	9.72124	1.63e-15	8.86e-14	24.8502
IGHA1	2.31486	10.3251	9.71386	1.68e-15	9.11e-14	24.816
MT1JP	-1.21563	7.04617	-9.69631	1.83e-15	9.82e-14	24.7347
HAPLN3	1.39144	7.45074	9.68521	1.93e-15	1.03e-13	24.6833
FAHD1	-1.20528	7.06825	-9.68223	1.95e-15	1.04e-13	24.6695
KCND3	1.91298	7.60107	9.66624	2.1e-15	1.11e-13	24.5954
ADH1A	-1.58856	6.86944	-9.66303	2.14e-15	1.13e-13	24.5805
SATB2-AS1	-1.92387	6.10882	-9.65944	2.17e-15	1.14e-13	24.5639
ARHGAP44	-1.59154	7.57864	-9.64389	2.34e-15	1.22e-13	24.4919
SERPINB5	3.41119	8.92019	9.64343	2.34e-15	1.22e-13	24.4897
CALU	1.39285	8.97495	9.63877	2.39e-15	1.25e-13	24.4681
VSIG10	-1.16438	7.69024	-9.62527	2.55e-15	1.31e-13	24.4056
PACS1	1.04728	8.67318	9.62093	2.6e-15	1.33e-13	24.3855
IGHM	1.64138	13.5082	9.61121	2.72e-15	1.39e-13	24.3404
SEC14L1	1.2027	8.61265	9.59837	2.89e-15	1.46e-13	24.2809
MT1G	-1.9886	11.0097	-9.59464	2.94e-15	1.48e-13	24.2637
PECAM1	2.3775	10.1369	9.58597	3.07e-15	1.53e-13	24.2234
MS4A10	-1.05099	5.53643	-9.58258	3.12e-15	1.54e-13	24.2077
RNF152	-1.75939	7.79427	-9.57589	3.21e-15	1.59e-13	24.1767
NAAA	-1.71878	8.97494	-9.57311	3.26e-15	1.6e-13	24.1638
PRDM1	1.92196	9.63799	9.56754	3.34e-15	1.64e-13	24.138
IGKC	2.44582	11.1115	9.54963	3.64e-15	1.77e-13	24.055
TCN1	3.58332	8.20951	9.54811	3.66e-15	1.78e-13	24.0479
PGAP3	-1.0169	7.94552	-9.54674	3.69e-15	1.78e-13	24.0416
NHEJ1	-1.05593	7.35129	-9.52703	4.04e-15	1.94e-13	23.9502
SGK2	-1.97973	7.99799	-9.51606	4.26e-15	2.03e-13	23.8994
FNIP2	-1.12171	9.07123	-9.5094	4.39e-15	2.08e-13	23.8685
FAIM2	1.01831	7.30189	9.50419	4.5e-15	2.13e-13	23.8443
MYO1D	-1.23965	10.0741	-9.50103	4.57e-15	2.14e-13	23.8297
HOXA6	-1.44423	7.59415	-9.49979	4.59e-15	2.15e-13	23.8239
PBLD	-2.24849	7.32811	-9.48822	4.85e-15	2.26e-13	23.7703
IGLJ3	1.46739	13.4131	9.47336	5.2e-15	2.42e-13	23.7014
ENTPD5	-2.19845	8.59672	-9.43847	6.13e-15	2.82e-13	23.5396
C4BPB	2.13684	7.03603	9.40052	7.32e-15	3.31e-13	23.3636
IGLJ3	1.43583	13.6972	9.39228	7.61e-15	3.41e-13	23.3254
IGHG1	1.49608	12.9447	9.39225	7.61e-15	3.41e-13	23.3252
NOS2	3.34766	10.5947	9.39061	7.67e-15	3.42e-13	23.3176
RBKS	-1.02506	6.22662	-9.37593	8.22e-15	3.65e-13	23.2495
METTL7B	-1.47155	8.17862	-9.37179	8.38e-15	3.7e-13	23.2303
IGHM	2.09079	11.4225	9.36693	8.57e-15	3.77e-13	23.2078
PKIB	-1.73622	7.28179	-9.36439	8.67e-15	3.81e-13	23.196
LPCAT3	-1.09074	10.5561	-9.35867	8.91e-15	3.9e-13	23.1695
CHP2	-2.85706	7.55209	-9.35525	9.05e-15	3.95e-13	23.1536
SLC30A10	-3.03349	7.27667	-9.34151	9.66e-15	4.15e-13	23.0899
NUCB2	1.13644	9.17504	9.34034	9.71e-15	4.17e-13	23.0844
GBP4	2.30172	8.10961	9.32313	1.05e-14	4.49e-13	23.0046
SLC7A5	1.83315	8.54562	9.31599	1.09e-14	4.63e-13	22.9715
SLC6A6	1.67723	8.41106	9.31501	1.09e-14	4.63e-13	22.9669
IGLJ3	1.96691	12.4801	9.31471	1.1e-14	4.63e-13	22.9656
SLC16A1	-1.78594	7.71677	-9.31316	1.1e-14	4.65e-13	22.9584
TMEM220	-1.10344	6.65647	-9.31281	1.1e-14	4.65e-13	22.9567
HOXA2	-1.29742	6.37862	-9.30025	1.17e-14	4.91e-13	22.8985
C1orf115	-1.00038	8.04098	-9.28401	1.26e-14	5.27e-13	22.8231
HSD17B2	-1.93914	8.42769	-9.27794	1.3e-14	5.4e-13	22.795
NUDT7	-1.17366	7.57472	-9.27495	1.32e-14	5.47e-13	22.7811
RAVER2	-1.65464	9.17831	-9.26868	1.36e-14	5.6e-13	22.752
IGKC	1.43838	13.2845	9.26295	1.4e-14	5.73e-13	22.7254
IFI6	1.53745	9.8118	9.24955	1.49e-14	6.05e-13	22.6633
MATN2	-1.0045	7.71788	-9.23277	1.61e-14	6.53e-13	22.5854
MMP7	3.74352	8.03487	9.22861	1.64e-14	6.64e-13	22.5661
NIPSNAP3A	-1.11125	7.99352	-9.21954	1.71e-14	6.92e-13	22.524
GBA3	-1.93535	5.69612	-9.21824	1.72e-14	6.94e-13	22.518
PFKFB3	2.11433	9.44038	9.218	1.72e-14	6.94e-13	22.5169
MCOLN2	-1.93178	7.43064	-9.21721	1.73e-14	6.95e-13	22.5132
CAPN13	-2.06832	6.51409	-9.21502	1.75e-14	7.01e-13	22.503
FAM162A	-1.33187	7.80893	-9.20925	1.8e-14	7.17e-13	22.4763
ACADS	-1.30809	8.71166	-9.203	1.85e-14	7.35e-13	22.4473
MMP3	4.79616	9.32519	9.19365	1.93e-14	7.64e-13	22.4039
CPA6	-1.46239	5.11833	-9.18361	2.03e-14	7.91e-13	22.3573
SULT1A1	-1.04417	6.58352	-9.1835	2.03e-14	7.91e-13	22.3568
IGLJ3	1.76601	12.1705	9.18282	2.03e-14	7.92e-13	22.3537
METTL7A	-1.31686	7.96859	-9.17355	2.13e-14	8.26e-13	22.3107
LOC100996333	-1.20785	8.41991	-9.15944	2.27e-14	8.79e-13	22.2452
RAC2	1.62755	9.84596	9.15245	2.35e-14	9.02e-13	22.2128
PRDX6	-1.27819	9.41081	-9.15092	2.36e-14	9.05e-13	22.2057
IGHA1	2.06451	11.7581	9.13957	2.49e-14	9.51e-13	22.153
CARD6	1.59303	6.20516	9.13521	2.54e-14	9.69e-13	22.1328
S100P	1.76987	9.76719	9.12919	2.62e-14	9.93e-13	22.1048
ANK3	-1.08253	7.0851	-9.12914	2.62e-14	9.93e-13	22.1047
TMEM56	-2.02897	8.12286	-9.12313	2.69e-14	1.02e-12	22.0767
ST3GAL1	1.87702	8.34494	9.11098	2.85e-14	1.07e-12	22.0204
ZNF664-FAM101A	-1.02361	8.12208	-9.10364	2.95e-14	1.1e-12	21.9863
PLS3	1.2056	8.07625	9.09636	3.05e-14	1.14e-12	21.9526
MMP12	3.21364	9.55805	9.09087	3.13e-14	1.17e-12	21.9271
IGHA1	1.53732	10.5443	9.08403	3.24e-14	1.2e-12	21.8954
ACKR4	1.98149	8.43556	9.07817	3.33e-14	1.22e-12	21.8682
C8orf4	1.53719	7.48111	9.07794	3.33e-14	1.22e-12	21.8671
TMEM92	1.14965	7.98688	9.07343	3.4e-14	1.24e-12	21.8462
DHRS11	-2.3531	9.23821	-9.07187	3.43e-14	1.25e-12	21.8389
VSIG1	3.80544	8.09499	9.04885	3.82e-14	1.39e-12	21.7322
PLA2R1	-1.03066	6.7712	-9.03806	4.02e-14	1.45e-12	21.6821
IGKC	1.64269	10.9856	9.01825	4.41e-14	1.58e-12	21.5902
IYD	-1.04018	6.56141	-8.96957	5.54e-14	1.96e-12	21.3644
PODXL	1.19327	9.23099	8.96486	5.66e-14	2e-12	21.3426
SLC41A1	1.09143	7.6535	8.94048	6.35e-14	2.23e-12	21.2295
IGKC	1.78807	12.902	8.93842	6.41e-14	2.24e-12	21.2199
CASP1	1.45804	9.11942	8.93335	6.57e-14	2.29e-12	21.1964
HLA-DRB3	1.66179	10.788	8.89484	7.87e-14	2.71e-12	21.0178
ZNF704	-1.27715	6.84575	-8.88562	8.22e-14	2.82e-12	20.9751
GCNT2	-1.26845	5.66006	-8.87197	8.76e-14	2.99e-12	20.9118
SP110	1.26365	8.02238	8.87163	8.77e-14	2.99e-12	20.9102
PLPP1	-1.08462	9.00318	-8.8697	8.85e-14	3e-12	20.9013
MSN	1.81165	10.012	8.86189	9.18e-14	3.1e-12	20.865
ZDHHC3	-1.03767	8.48978	-8.85162	9.64e-14	3.25e-12	20.8174
EPHX2	-1.72288	7.03618	-8.85068	9.68e-14	3.26e-12	20.8131
SERPINA3	2.77232	8.43592	8.84497	9.94e-14	3.34e-12	20.7866
F2R	1.45556	7.84888	8.82219	1.11e-13	3.71e-12	20.681
DOC2B	1.88033	7.64584	8.81186	1.16e-13	3.88e-12	20.6331
SELENBP1	-2.00722	10.4757	-8.80911	1.18e-13	3.92e-12	20.6204
CWH43	-3.03888	6.59927	-8.80747	1.19e-13	3.95e-12	20.6127
GXYLT2	-1.63251	6.48992	-8.80512	1.2e-13	3.99e-12	20.6018
IGKC	1.81956	10.0176	8.79485	1.26e-13	4.17e-12	20.5543
ACVR1C	-1.53783	7.69383	-8.7839	1.32e-13	4.36e-12	20.5035
SLC17A4	-2.8719	7.13852	-8.7724	1.4e-13	4.58e-12	20.4502
MCUB	1.26378	7.49688	8.77177	1.4e-13	4.59e-12	20.4473
SLC38A5	1.03141	7.65237	8.74956	1.56e-13	5.02e-12	20.3443
GHR	-1.73905	5.90069	-8.74435	1.59e-13	5.13e-12	20.3202
CHN2	-1.23903	7.93851	-8.74217	1.61e-13	5.17e-12	20.3101
TMEM72	-1.20268	7.52491	-8.72788	1.72e-13	5.47e-12	20.2439
CASP4	1.28305	8.35235	8.72693	1.73e-13	5.49e-12	20.2395
VWF	2.04547	8.13607	8.71351	1.84e-13	5.8e-12	20.1773
CLDN1	2.22987	8.14995	8.70357	1.93e-13	6.02e-12	20.1313
LINC00969	-1.11282	6.80638	-8.69403	2.02e-13	6.27e-12	20.087
SAMD13	-1.43852	6.26864	-8.68468	2.11e-13	6.52e-12	20.0437
PIM2	2.55251	9.60756	8.68006	2.16e-13	6.64e-12	20.0223
STEAP4	2.83676	7.65423	8.66765	2.29e-13	6.97e-12	19.9649
HEG1	1.80303	8.17575	8.66696	2.29e-13	6.98e-12	19.9617
S100A8	4.14811	8.61006	8.6655	2.31e-13	7.01e-12	19.9549
PDCD4	-1.496	9.24481	-8.66534	2.31e-13	7.01e-12	19.9541
TMEM170A	-1.01355	9.85398	-8.6599	2.37e-13	7.17e-12	19.9289
AIFM3	-1.14432	7.45685	-8.65826	2.39e-13	7.22e-12	19.9214
IGKC	1.71191	13.2531	8.61578	2.92e-13	8.7e-12	19.7246
EXPH5	-2.18935	7.36566	-8.6094	3e-13	8.94e-12	19.6951
SOCS3	2.46707	8.88438	8.60732	3.03e-13	9.01e-12	19.6855
COL6A3	2.35947	9.3971	8.60668	3.04e-13	9.03e-12	19.6825
JUNB	1.1041	10.4032	8.60212	3.11e-13	9.19e-12	19.6614
CXCL11	2.75827	7.44638	8.60026	3.14e-13	9.25e-12	19.6528
TDP2	-1.42292	9.40388	-8.59251	3.25e-13	9.57e-12	19.6169
MEP1B	-3.17433	5.72536	-8.58125	3.43e-13	1.01e-11	19.5648
SLC9A7	1.09659	7.23976	8.5788	3.47e-13	1.02e-11	19.5534
ELOVL5	1.77317	9.04331	8.57729	3.49e-13	1.02e-11	19.5465
PCCA	-1.21683	8.07337	-8.5627	3.74e-13	1.09e-11	19.4789
ADAMTSL1	-1.10196	5.95988	-8.55861	3.81e-13	1.11e-11	19.46
SULT1A2	-1.9386	7.72417	-8.55854	3.81e-13	1.11e-11	19.4597
SLC16A9	-2.3936	6.9074	-8.53802	4.2e-13	1.21e-11	19.3647
SLCO4A1	1.36436	8.09898	8.53503	4.26e-13	1.23e-11	19.3509
MIR196A1	-1.25943	7.03352	-8.52729	4.41e-13	1.26e-11	19.3151
SLC51B	-2.07707	8.39334	-8.5263	4.43e-13	1.27e-11	19.3105
CDHR1	-2.18433	7.21583	-8.51096	4.77e-13	1.35e-11	19.2395
CYP4F2	-1.33785	6.5328	-8.50514	4.9e-13	1.38e-11	19.2126
XPNPEP2	-1.59391	6.81128	-8.4975	5.08e-13	1.42e-11	19.1773
HSD17B11	-1.1042	10.4564	-8.49535	5.13e-13	1.44e-11	19.1673
DUSP4	1.29991	6.85887	8.49493	5.14e-13	1.44e-11	19.1654
MT1E	-1.12423	9.46339	-8.49458	5.15e-13	1.44e-11	19.1637
CTSH	1.44057	9.20111	8.487	5.33e-13	1.49e-11	19.1287
GRAMD1C	-1.02911	6.77717	-8.48698	5.33e-13	1.49e-11	19.1286
IGKC	2.91847	11.3085	8.47331	5.69e-13	1.58e-11	19.0654
MT1X	-1.38882	9.04922	-8.46568	5.89e-13	1.63e-11	19.0301
TGFBI	1.76458	9.89358	8.46264	5.98e-13	1.65e-11	19.016
CHPT1	-1.05418	9.46547	-8.45332	6.24e-13	1.71e-11	18.973
STXBP1	1.14003	8.47429	8.45331	6.24e-13	1.71e-11	18.9729
ZNF429	-1.21537	6.20565	-8.43073	6.94e-13	1.89e-11	18.8685
CNTN4	-1.21171	5.45511	-8.41881	7.34e-13	1.99e-11	18.8134
INSC	1.21247	7.08146	8.40998	7.65e-13	2.06e-11	18.7726
APPL2	-1.25969	9.17573	-8.40807	7.72e-13	2.08e-11	18.7638
TUBAL3	-1.76561	6.52065	-8.40566	7.81e-13	2.1e-11	18.7526
C1R	1.87415	9.39519	8.38995	8.4e-13	2.24e-11	18.6801
SELP	2.50623	7.47042	8.38873	8.45e-13	2.25e-11	18.6744
PMP22	1.44366	9.9981	8.38651	8.54e-13	2.27e-11	18.6642
CCL24	1.53502	8.56125	8.37989	8.81e-13	2.33e-11	18.6336
XAF1	1.22627	8.68195	8.36775	9.32e-13	2.46e-11	18.5775
RNF125	-1.00658	7.69684	-8.3482	1.02e-12	2.67e-11	18.4872
RRM2	1.19591	7.60312	8.33761	1.07e-12	2.79e-11	18.4383
LEF1	1.39038	7.22066	8.33296	1.1e-12	2.85e-11	18.4168
C2orf88	-1.20268	7.66067	-8.32766	1.12e-12	2.91e-11	18.3924
PXMP2	-1.29744	9.24611	-8.30873	1.23e-12	3.16e-11	18.3049
IL1B	3.61857	9.10225	8.30695	1.24e-12	3.18e-11	18.2967
SMOX	1.22206	7.71202	8.28266	1.39e-12	3.52e-11	18.1846
IFT74	-1.07252	6.63597	-8.26453	1.51e-12	3.82e-11	18.101
MMP1	4.13939	9.58898	8.25423	1.59e-12	3.99e-11	18.0534
GRK5	1.27237	8.39907	8.25254	1.6e-12	4.02e-11	18.0456
SLC25A23	-1.15493	8.10724	-8.21885	1.87e-12	4.66e-11	17.8903
GABRP	1.52182	7.45648	8.21638	1.89e-12	4.7e-11	17.8789
PTGDR	-1.51266	7.54718	-8.20569	1.99e-12	4.92e-11	17.8296
SLC51A	-1.73299	6.73927	-8.20451	2e-12	4.95e-11	17.8242
SOCS1	1.15033	8.20514	8.18803	2.16e-12	5.28e-11	17.7482
TMIGD1	-3.71273	7.05006	-8.18285	2.21e-12	5.39e-11	17.7243
FSTL1	1.94642	9.55146	8.17886	2.26e-12	5.47e-11	17.7059
FBXO16	1.12429	6.53453	8.17428	2.3e-12	5.58e-11	17.6848
RMND5A	-1.3124	8.69262	-8.17362	2.31e-12	5.59e-11	17.6818
TMED6	-1.11019	5.71353	-8.16414	2.42e-12	5.82e-11	17.6381
RAPGEFL1	-1.58977	8.7801	-8.16254	2.43e-12	5.86e-11	17.6308
HLA-DPA1	1.6899	11.7746	8.16216	2.44e-12	5.86e-11	17.629
PPARG	-1.50998	8.9111	-8.13606	2.75e-12	6.53e-11	17.5088
ZNF57	-1.04011	7.81987	-8.13211	2.81e-12	6.63e-11	17.4906
EVI2B	1.71048	9.80528	8.12441	2.91e-12	6.84e-11	17.4551
GPX8	1.37063	6.23799	8.10408	3.2e-12	7.49e-11	17.3615
IQGAP2	-1.17954	9.49266	-8.10229	3.22e-12	7.53e-11	17.3533
CDH5	1.69072	8.50276	8.0879	3.45e-12	7.97e-11	17.2871
SLC9A3R1	-1.03	10.0521	-8.08186	3.55e-12	8.17e-11	17.2593
RGCC	1.29082	8.4125	8.0792	3.59e-12	8.26e-11	17.247
ADGRG6	1.84511	9.22439	8.07614	3.64e-12	8.36e-11	17.2329
G6PC	-1.03056	4.97329	-8.06977	3.75e-12	8.57e-11	17.2036
GRAMD3	-1.17942	8.47417	-8.06911	3.76e-12	8.58e-11	17.2006
ADH1C	-3.17078	8.75602	-8.06686	3.8e-12	8.66e-11	17.1902
ST3GAL2	1.10692	8.13526	8.06058	3.92e-12	8.91e-11	17.1613
ELK3	1.32948	8.23757	8.05845	3.96e-12	8.99e-11	17.1516
CYP4X1	1.41936	6.82822	8.05442	4.03e-12	9.14e-11	17.133
SLC20A2	-1.21233	8.7173	-8.05327	4.05e-12	9.16e-11	17.1277
HLA-DPA1	1.68129	11.734	8.04254	4.26e-12	9.58e-11	17.0784
LINC00152	1.33862	8.90958	8.03805	4.35e-12	9.78e-11	17.0577
UGT1A1	-1.58024	7.07278	-8.03107	4.5e-12	1e-10	17.0256
SLC28A3	1.53794	7.50573	8.01031	4.95e-12	1.09e-10	16.9302
ANKRD20A8P	-1.49676	5.60035	-8.00689	5.03e-12	1.11e-10	16.9145
ICAM1	2.19957	9.04692	8.00656	5.04e-12	1.11e-10	16.913
FCGR3A	2.40921	8.50149	8.0058	5.06e-12	1.11e-10	16.9095
REG1A	4.63305	9.78733	8.00515	5.07e-12	1.11e-10	16.9065
PDZD3	-1.56642	6.92695	-8.00197	5.15e-12	1.13e-10	16.8919
MTM1	-1.13988	7.6458	-7.99031	5.44e-12	1.19e-10	16.8383
MZB1	1.85166	8.97364	7.98756	5.51e-12	1.2e-10	16.8256
BNIP3	1.57409	8.1726	7.96662	6.07e-12	1.31e-10	16.7295
ENG	1.65165	9.47542	7.96485	6.12e-12	1.32e-10	16.7214
IGKC	1.89283	12.0423	7.96261	6.18e-12	1.33e-10	16.711
HNF1A-AS1	-2.19643	7.42187	-7.96051	6.25e-12	1.34e-10	16.7014
CCL20	2.17314	8.61726	7.95171	6.51e-12	1.39e-10	16.661
PDZK1IP1	1.92464	10.4998	7.94998	6.56e-12	1.4e-10	16.6531
RAB31	1.67486	9.98853	7.94434	6.73e-12	1.44e-10	16.6272
HLA-DQB1	1.55817	9.11336	7.93651	6.98e-12	1.49e-10	16.5912
RGS5	2.26921	8.85145	7.92459	7.38e-12	1.57e-10	16.5365
ITGA5	2.23231	9.09091	7.9229	7.44e-12	1.58e-10	16.5288
FOXP2	-1.16434	5.41796	-7.92256	7.45e-12	1.58e-10	16.5272
SLC3A1	-1.44721	6.42096	-7.92091	7.51e-12	1.59e-10	16.5196
FOS	2.08934	9.70221	7.91909	7.57e-12	1.6e-10	16.5113
IGFBP5	2.46575	9.57102	7.9151	7.72e-12	1.63e-10	16.493
IKBIP	1.12145	6.53267	7.90188	8.21e-12	1.72e-10	16.4323
ARID5A	1.06522	7.78684	7.88259	8.98e-12	1.87e-10	16.3439
PIGZ	-1.95137	7.90991	-7.85971	9.98e-12	2.05e-10	16.2389
LAX1	2.03161	7.92517	7.85151	1.04e-11	2.13e-10	16.2014
RIPK2	1.26373	7.93511	7.85098	1.04e-11	2.13e-10	16.1989
SLC6A19	-1.7288	6.67653	-7.83886	1.1e-11	2.24e-10	16.1434
TRIM29	1.72669	8.3235	7.83847	1.1e-11	2.24e-10	16.1416
PDPN	1.38164	7.38387	7.819	1.21e-11	2.45e-10	16.0525
DDIT4	1.31174	8.18421	7.8117	1.25e-11	2.53e-10	16.019
FXYD5	1.21954	8.66147	7.80945	1.26e-11	2.55e-10	16.0087
ADH6	-1.71692	6.67097	-7.79041	1.38e-11	2.78e-10	15.9216
SPNS2	1.1428	9.15797	7.78069	1.44e-11	2.9e-10	15.8771
PDK4	-1.45097	8.42398	-7.78021	1.44e-11	2.9e-10	15.8749
SLFN11	1.83665	7.7936	7.77311	1.49e-11	3e-10	15.8424
ADGRL4	2.34437	7.61829	7.77076	1.51e-11	3.03e-10	15.8316
CD40	1.02805	6.68588	7.7573	1.61e-11	3.21e-10	15.7701
ENTPD1	1.83834	8.73559	7.75218	1.65e-11	3.28e-10	15.7467
PLAU	2.23479	8.91263	7.72277	1.89e-11	3.73e-10	15.6122
PXDC1	1.0777	7.55185	7.71109	1.99e-11	3.92e-10	15.5588
FLT1	1.58355	7.47401	7.7097	2e-11	3.94e-10	15.5525
MAPRE3	-1.14529	7.26456	-7.70727	2.03e-11	3.98e-10	15.5414
CCDC69	1.40813	7.77969	7.7005	2.09e-11	4.09e-10	15.5105
SPARC	1.79913	10.9037	7.69364	2.16e-11	4.21e-10	15.4792
COL4A1	1.8479	8.51898	7.6879	2.22e-11	4.31e-10	15.4529
SLC10A5	-2.0675	7.39815	-7.67462	2.36e-11	4.54e-10	15.3923
GCOM1	-1.03368	7.17868	-7.67329	2.37e-11	4.57e-10	15.3862
DERL3	1.25872	8.31245	7.65991	2.52e-11	4.81e-10	15.3252
LOC285097	-1.13102	5.69051	-7.65512	2.58e-11	4.9e-10	15.3033
ABCD3	-1.02176	8.9732	-7.65037	2.64e-11	5e-10	15.2816
EGR1	1.66781	9.93802	7.64127	2.75e-11	5.18e-10	15.2401
TM4SF18	1.57437	7.07065	7.63211	2.87e-11	5.38e-10	15.1983
EPB41L4B	-1.158	7.85092	-7.62824	2.92e-11	5.47e-10	15.1807
PCSK5	-1.4114	8.2371	-7.62581	2.96e-11	5.52e-10	15.1696
ACOT13	-1.00598	9.69844	-7.61285	3.14e-11	5.84e-10	15.1105
TRABD2A	-1.05909	8.47038	-7.60855	3.2e-11	5.94e-10	15.0909
UGDH	-1.03855	10.8019	-7.60467	3.26e-11	6.03e-10	15.0733
FADS1	1.67732	7.77241	7.60029	3.33e-11	6.14e-10	15.0533
PLVAP	1.21973	9.12298	7.5977	3.37e-11	6.21e-10	15.0415
LOXL2	1.74171	8.6345	7.59012	3.49e-11	6.39e-10	15.0069
MMP14	1.15909	8.88927	7.58972	3.49e-11	6.4e-10	15.0051
CTLA4	1.17898	6.30903	7.58515	3.57e-11	6.51e-10	14.9843
CD34	1.55704	8.30126	7.58068	3.64e-11	6.64e-10	14.964
TNC	2.98333	9.17479	7.57587	3.72e-11	6.78e-10	14.942
C4B	1.96547	8.28787	7.5725	3.78e-11	6.88e-10	14.9267
BGN	2.20437	9.55572	7.57215	3.79e-11	6.89e-10	14.9251
AGPAT4	1.20776	7.10442	7.57143	3.8e-11	6.9e-10	14.9218
F2RL2	1.66984	7.02576	7.56885	3.85e-11	6.97e-10	14.9101
ASRGL1	1.07695	8.2298	7.56713	3.88e-11	7.01e-10	14.9022
FYN	1.42588	7.81349	7.56416	3.93e-11	7.09e-10	14.8887
GUCA2A	-3.31586	9.33415	-7.56268	3.96e-11	7.13e-10	14.882
MGAT4A	-1.00097	9.29902	-7.55426	4.12e-11	7.37e-10	14.8437
LAMC1	1.55598	8.62772	7.54181	4.36e-11	7.76e-10	14.787
FCRL5	2.04534	7.515	7.54157	4.36e-11	7.77e-10	14.7859
IL1R1	1.75646	8.63934	7.52812	4.64e-11	8.22e-10	14.7247
HLA-DPB1	1.49033	10.2704	7.51779	4.87e-11	8.58e-10	14.6778
NIPAL1	-1.40248	8.51499	-7.51665	4.9e-11	8.62e-10	14.6726
MB21D1	1.29977	7.08	7.51504	4.93e-11	8.67e-10	14.6652
KIAA0125	1.20984	6.54311	7.50805	5.1e-11	8.92e-10	14.6335
GIMAP4	1.46289	7.07436	7.50589	5.15e-11	8.99e-10	14.6237
IFI30	1.36653	10.2723	7.49904	5.31e-11	9.24e-10	14.5925
CXCL10	2.91935	8.44823	7.49818	5.33e-11	9.27e-10	14.5886
PTPRM	1.28593	7.97635	7.48325	5.71e-11	9.87e-10	14.5208
IFNAR2	1.09424	7.92159	7.4729	5.99e-11	1.03e-09	14.4737
PDE4B	1.41218	6.99951	7.47236	6.01e-11	1.03e-09	14.4713
SH3PXD2B	1.0976	8.11898	7.46517	6.21e-11	1.06e-09	14.4386
TMEM37	-1.68483	8.74734	-7.46111	6.33e-11	1.08e-09	14.4202
EPHA2	1.27978	8.99221	7.45042	6.65e-11	1.13e-09	14.3717
INPP5D	1.30797	8.71818	7.43745	7.06e-11	1.19e-09	14.3128
ANO6	1.45563	8.78822	7.43445	7.16e-11	1.21e-09	14.2992
FSIP2	-1.2406	5.24445	-7.42177	7.59e-11	1.27e-09	14.2417
AREG	1.6863	9.02983	7.40085	8.35e-11	1.39e-09	14.1469
SRGN	2.00305	9.44796	7.39814	8.46e-11	1.4e-09	14.1346
PON3	-1.061	6.4359	-7.39652	8.52e-11	1.41e-09	14.1272
JAK3	1.33408	7.55505	7.38799	8.86e-11	1.46e-09	14.0886
CD38	1.71739	8.26444	7.37615	9.36e-11	1.54e-09	14.0349
PRR15	-1.40539	9.42633	-7.37094	9.59e-11	1.57e-09	14.0114
KRCC1	-1.04784	8.4724	-7.35986	1.01e-10	1.65e-09	13.9612
MMP9	2.31679	8.94939	7.35946	1.01e-10	1.65e-09	13.9594
CEBPB	1.14864	8.95524	7.35693	1.02e-10	1.67e-09	13.9479
PLCD3	-1.10174	9.39278	-7.35675	1.02e-10	1.67e-09	13.9471
CYYR1	1.60806	7.72947	7.3531	1.04e-10	1.69e-09	13.9306
COL1A1	1.94333	10.074	7.35096	1.05e-10	1.71e-09	13.9209
SERPING1	1.83639	9.15958	7.34462	1.08e-10	1.76e-09	13.8922
GBP2	1.06069	8.33463	7.34404	1.08e-10	1.76e-09	13.8896
MMP10	2.28307	6.92167	7.32961	1.16e-10	1.87e-09	13.8243
CHST11	1.43505	8.96505	7.3277	1.17e-10	1.88e-09	13.8157
VIPR1	-1.69821	8.39815	-7.32728	1.17e-10	1.89e-09	13.8138
GLB1L2	-1.18235	8.11388	-7.32473	1.19e-10	1.91e-09	13.8022
CDH11	1.56486	8.54967	7.31121	1.26e-10	2.02e-09	13.7411
GLCCI1	1.34662	8.79848	7.30822	1.28e-10	2.05e-09	13.7276
PEA15	1.07324	10.1318	7.30313	1.31e-10	2.09e-09	13.7046
GJA1	1.9485	7.84335	7.29821	1.34e-10	2.13e-09	13.6824
GPR160	-1.31938	8.10583	-7.28872	1.4e-10	2.21e-09	13.6395
MB	-1.01536	6.5152	-7.28696	1.41e-10	2.23e-09	13.6316
ADGRE2	1.80922	8.07783	7.28637	1.41e-10	2.23e-09	13.6289
IHH	-1.10381	8.16998	-7.28017	1.45e-10	2.29e-09	13.6009
KDR	1.69693	8.03114	7.26478	1.56e-10	2.45e-09	13.5314
ASAP1	1.30876	8.64806	7.25418	1.64e-10	2.55e-09	13.4836
PLXND1	1.03133	8.02376	7.25141	1.66e-10	2.58e-09	13.4711
SLC9A2	-1.8992	8.77886	-7.25124	1.66e-10	2.58e-09	13.4703
KCNK5	-1.05847	7.64834	-7.24633	1.7e-10	2.63e-09	13.4481
SEMA4D	1.14831	8.13642	7.24141	1.74e-10	2.68e-09	13.426
CA12	-1.07574	11.0033	-7.24085	1.74e-10	2.69e-09	13.4234
FMO5	-1.93732	7.90792	-7.21789	1.94e-10	2.95e-09	13.3199
SCN9A	-1.04036	5.56096	-7.21565	1.96e-10	2.98e-09	13.3098
BST2	1.30015	7.35006	7.19136	2.19e-10	3.31e-09	13.2004
TINAG	-1.70649	6.59297	-7.1865	2.23e-10	3.38e-09	13.1785
ROBO1	1.62262	8.12378	7.18645	2.24e-10	3.38e-09	13.1783
APLNR	1.29425	7.89757	7.17945	2.31e-10	3.47e-09	13.1468
TRIM36	-1.01979	6.42923	-7.17238	2.38e-10	3.58e-09	13.115
CD93	1.73826	8.4886	7.16505	2.47e-10	3.7e-09	13.082
GMPR	1.08172	7.67042	7.15859	2.54e-10	3.8e-09	13.0529
ADM	1.31216	9.80733	7.15245	2.61e-10	3.89e-09	13.0253
AKAP1	-1.11624	9.09025	-7.1428	2.73e-10	4.04e-09	12.982
PXDN	1.78113	8.82518	7.14035	2.76e-10	4.08e-09	12.9709
HLA-DMB	1.1704	9.33526	7.139	2.78e-10	4.11e-09	12.9649
HLA-DMB	1.1775	9.3845	7.13798	2.79e-10	4.12e-09	12.9603
AQP9	3.44453	8.03756	7.13309	2.85e-10	4.21e-09	12.9383
ANKRD22	1.21217	8.90855	7.11899	3.04e-10	4.47e-09	12.875
SEMA6A	-1.50592	8.6702	-7.11689	3.07e-10	4.51e-09	12.8656
CXCL8	3.07453	8.99913	7.1144	3.11e-10	4.56e-09	12.8544
UGP2	-1.13102	9.64194	-7.11266	3.13e-10	4.59e-09	12.8465
TMEM236	-2.58692	7.97637	-7.11252	3.13e-10	4.59e-09	12.8459
TMEM236	-2.58692	7.97637	-7.11252	3.13e-10	4.59e-09	12.8459
TMTC1	1.39472	6.94735	7.10999	3.17e-10	4.64e-09	12.8346
COL1A2	1.91915	9.7378	7.10806	3.2e-10	4.67e-09	12.8259
DNAJB9	1.03942	8.35104	7.09808	3.35e-10	4.87e-09	12.7811
OLFM4	2.23348	12.778	7.09478	3.4e-10	4.93e-09	12.7663
FADS2	1.9414	8.77328	7.09009	3.47e-10	5.02e-09	12.7452
ALPL	1.95453	8.11061	7.08883	3.49e-10	5.05e-09	12.7396
GSTA1	-1.02167	5.9515	-7.07519	3.72e-10	5.34e-09	12.6784
RGS2	1.93239	8.35405	7.0662	3.87e-10	5.55e-09	12.6381
SAA2-SAA4	1.55836	6.13697	7.05001	4.17e-10	5.94e-09	12.5656
VIM	1.40025	10.2679	7.04346	4.3e-10	6.11e-09	12.5362
ADAM19	1.42385	8.37991	7.03925	4.38e-10	6.22e-09	12.5173
NTRK2	-1.18139	5.84786	-7.03711	4.42e-10	6.27e-09	12.5078
PTGS2	3.23533	8.43101	7.03111	4.54e-10	6.43e-09	12.4809
MAOA	-1.67643	8.46072	-7.02763	4.62e-10	6.51e-09	12.4653
MIR200C	-1.00907	6.55131	-7.0265	4.64e-10	6.54e-09	12.4603
PDZK1	-1.04092	4.89402	-7.01839	4.82e-10	6.76e-09	12.424
UNC5CL	1.19805	6.83817	7.01738	4.84e-10	6.77e-09	12.4195
MTMR11	-1.37631	8.65997	-7.01641	4.86e-10	6.8e-09	12.4151
ZNF532	1.01748	7.46211	7.01421	4.91e-10	6.86e-09	12.4053
ART3	1.12529	5.52891	7.01401	4.91e-10	6.86e-09	12.4044
RETSAT	-1.12124	10.025	-7.01295	4.94e-10	6.89e-09	12.3997
IER3	1.12727	9.87966	7.00965	5.01e-10	6.97e-09	12.3849
NXPE3	1.31798	6.88137	7.00643	5.08e-10	7.06e-09	12.3704
MYEOV	1.10969	8.01446	7.00593	5.1e-10	7.07e-09	12.3682
THBD	1.00663	7.71137	7.00442	5.13e-10	7.11e-09	12.3615
BEST2	-2.11117	7.16267	-6.99949	5.25e-10	7.26e-09	12.3394
SERPINB9	1.77108	8.98122	6.9958	5.34e-10	7.38e-09	12.3229
ACSL4	2.27051	8.30157	6.99357	5.39e-10	7.44e-09	12.313
HCLS1	1.36442	7.79071	6.99174	5.44e-10	7.49e-09	12.3048
ETS1	1.15806	8.97121	6.99071	5.46e-10	7.52e-09	12.3002
NAMPT	1.13616	11.6369	6.98607	5.58e-10	7.66e-09	12.2794
TMEM171	-1.57178	8.48393	-6.976	5.84e-10	7.99e-09	12.2344
LRRC31	-1.70333	6.71212	-6.97525	5.86e-10	8.01e-09	12.2311
HLA-DPB1	1.47283	10.858	6.97399	5.89e-10	8.04e-09	12.2255
CD80	1.39453	6.57131	6.97221	5.94e-10	8.1e-09	12.2175
PRLR	-1.64154	6.8259	-6.96701	6.08e-10	8.27e-09	12.1943
LDHD	-1.25893	7.9584	-6.96565	6.12e-10	8.31e-09	12.1882
CD274	2.13285	7.20431	6.96164	6.23e-10	8.45e-09	12.1703
CSF2RB	1.55431	8.49457	6.96152	6.24e-10	8.45e-09	12.1698
WIPF1	1.43335	9.29039	6.92652	7.31e-10	9.77e-09	12.0136
FCGR3A	1.29114	6.61587	6.92613	7.32e-10	9.78e-09	12.0119
KIRREL	1.1276	7.54464	6.92092	7.5e-10	1e-08	11.9886
ITGAX	1.81845	8.1858	6.91742	7.62e-10	1.01e-08	11.9731
SRI	-1.06573	10.8014	-6.91559	7.68e-10	1.02e-08	11.9649
P2RX4	-1.06744	8.52803	-6.91364	7.75e-10	1.03e-08	11.9562
KLHL6	1.37819	8.28102	6.91258	7.79e-10	1.03e-08	11.9515
TEK	1.27948	7.13596	6.90726	7.98e-10	1.06e-08	11.9278
GIMAP1-GIMAP5	1.23754	8.01254	6.90662	8e-10	1.06e-08	11.9249
EHD3	1.03873	7.45581	6.90492	8.06e-10	1.06e-08	11.9173
LDB2	1.0818	7.51508	6.90331	8.12e-10	1.07e-08	11.9102
SLC2A3	2.09473	8.34798	6.89947	8.27e-10	1.09e-08	11.8931
GNA11	-1.05622	10.3602	-6.89671	8.37e-10	1.1e-08	11.8808
IL33	1.69905	6.37191	6.89593	8.4e-10	1.1e-08	11.8773
ADGRL2	1.84988	8.10389	6.89497	8.44e-10	1.11e-08	11.873
ITGB3	1.18563	7.44084	6.89425	8.46e-10	1.11e-08	11.8698
BEST4	-2.2065	7.82274	-6.89056	8.61e-10	1.12e-08	11.8534
SRGAP2C	1.01898	8.17737	6.87684	9.16e-10	1.19e-08	11.7923
GPR39	-1.10169	8.13161	-6.87082	9.41e-10	1.22e-08	11.7655
ACADSB	-1.04156	7.2011	-6.86807	9.53e-10	1.23e-08	11.7533
TCF4	1.60992	8.93726	6.8645	9.68e-10	1.25e-08	11.7374
CYTH4	1.43715	8.19689	6.85953	9.9e-10	1.28e-08	11.7153
IL7R	2.34037	8.53643	6.8585	9.95e-10	1.28e-08	11.7107
LRRC75A	-1.08405	8.71523	-6.85678	1e-09	1.29e-08	11.7031
MIR215	-1.95481	4.85119	-6.8543	1.01e-09	1.3e-08	11.6921
SNORD3B-1	1.40544	10.3991	6.84686	1.05e-09	1.34e-08	11.659
CXorf36	1.01987	6.12264	6.8319	1.12e-09	1.43e-08	11.5925
CYP4F12	-1.39108	7.2572	-6.82868	1.14e-09	1.45e-08	11.5782
LOC101059935	-1.31699	5.47142	-6.82626	1.15e-09	1.46e-08	11.5675
NID1	1.62542	8.18229	6.82094	1.18e-09	1.49e-08	11.5439
GPR183	1.63538	7.04194	6.82006	1.18e-09	1.5e-08	11.54
ADAMTS1	1.58319	7.43943	6.8164	1.2e-09	1.52e-08	11.5237
THY1	1.75692	8.25582	6.81193	1.23e-09	1.55e-08	11.5039
HOXB5	-1.10008	7.09087	-6.80714	1.26e-09	1.58e-08	11.4826
PLEKHG6	-1.24225	7.65935	-6.80596	1.26e-09	1.59e-08	11.4774
ME1	1.53141	9.43	6.80531	1.27e-09	1.59e-08	11.4745
PRPS1	1.0136	7.74348	6.80248	1.28e-09	1.61e-08	11.462
RAB8B	1.17169	8.26732	6.8024	1.28e-09	1.61e-08	11.4616
CLCN2	-1.27096	8.43438	-6.80018	1.3e-09	1.62e-08	11.4517
PLCE1	-1.46358	8.99347	-6.79618	1.32e-09	1.65e-08	11.434
SLC39A5	-1.76083	8.84571	-6.79615	1.32e-09	1.65e-08	11.4339
IFI44	1.30141	6.06481	6.78463	1.39e-09	1.72e-08	11.3828
ITGA2	1.45561	10.0818	6.78356	1.4e-09	1.73e-08	11.3781
STRADB	-1.15245	9.40177	-6.76988	1.49e-09	1.82e-08	11.3174
C3	2.39453	9.84147	6.76806	1.5e-09	1.84e-08	11.3094
RBMS1	1.71472	7.55419	6.7652	1.52e-09	1.86e-08	11.2967
IL10RA	1.30963	8.29048	6.76467	1.52e-09	1.86e-08	11.2944
SYT11	1.20224	6.83544	6.75104	1.62e-09	1.97e-08	11.234
COL15A1	1.6944	8.36744	6.75093	1.62e-09	1.97e-08	11.2335
NNMT	1.51942	8.43185	6.74629	1.65e-09	2.01e-08	11.213
MCAM	1.55447	8.27862	6.7456	1.66e-09	2.01e-08	11.21
SRPX2	1.32383	7.53986	6.73636	1.73e-09	2.09e-08	11.1691
RASGRF2	1.00955	7.0339	6.73251	1.76e-09	2.12e-08	11.1521
POU2AF1	1.38498	8.0918	6.73228	1.76e-09	2.12e-08	11.1511
FRRS1	-1.1475	7.96458	-6.72919	1.78e-09	2.15e-08	11.1374
GPRC5B	1.01221	7.99996	6.72739	1.8e-09	2.16e-08	11.1294
SLCO4C1	-1.21484	5.73333	-6.72354	1.83e-09	2.2e-08	11.1124
NXPE2	-1.75905	7.05213	-6.72254	1.84e-09	2.2e-08	11.108
CTSK	1.97066	9.15479	6.71726	1.88e-09	2.25e-08	11.0846
SCIN	-1.81712	7.39297	-6.71455	1.91e-09	2.28e-08	11.0727
PCOLCE	1.59285	9.10313	6.71425	1.91e-09	2.28e-08	11.0714
CRIP2	1.02805	8.57474	6.71275	1.92e-09	2.29e-08	11.0647
PLK2	1.13774	7.32601	6.71032	1.94e-09	2.32e-08	11.054
EDN1	-1.12709	7.86864	-6.70792	1.96e-09	2.34e-08	11.0434
TSHZ2	1.17126	6.83498	6.69561	2.08e-09	2.45e-08	10.989
BDH1	-1.26733	7.98064	-6.69561	2.08e-09	2.45e-08	10.989
ENPP2	1.55124	8.94762	6.69506	2.08e-09	2.46e-08	10.9866
HLA-DPB1	1.55385	11.439	6.69222	2.11e-09	2.48e-08	10.9741
PLK3	1.01801	7.73023	6.68889	2.14e-09	2.52e-08	10.9594
SAA2	1.51884	6.89832	6.68852	2.14e-09	2.52e-08	10.9578
C1S	1.88326	9.58207	6.68133	2.21e-09	2.59e-08	10.926
COL4A2	1.42139	8.64927	6.67659	2.26e-09	2.64e-08	10.9051
AKAP2	1.04663	7.31047	6.67577	2.27e-09	2.65e-08	10.9015
FAM46C	1.18644	9.78393	6.67342	2.29e-09	2.67e-08	10.8911
CYP2S1	-1.14702	8.98737	-6.66808	2.35e-09	2.73e-08	10.8676
RASSF5	1.22757	8.11152	6.66462	2.39e-09	2.77e-08	10.8523
SUCLG2	-1.02415	9.34037	-6.66357	2.4e-09	2.78e-08	10.8477
USP2	-1.42233	7.6663	-6.66176	2.42e-09	2.8e-08	10.8397
CALCRL	2.01991	7.45449	6.65815	2.46e-09	2.84e-08	10.8238
TGFB1	1.20679	7.91497	6.65497	2.49e-09	2.88e-08	10.8098
IGFBP7	1.41021	10.3957	6.64823	2.57e-09	2.97e-08	10.7801
NAMPT	1.0694	11.2267	6.64585	2.6e-09	2.99e-08	10.7696
LY6E	1.09753	8.07527	6.64354	2.62e-09	3.02e-08	10.7594
SLC2A14	1.03103	6.93973	6.63853	2.68e-09	3.08e-08	10.7374
GBP5	2.19789	7.71993	6.63001	2.79e-09	3.19e-08	10.6999
TNFRSF9	1.47565	7.27656	6.62265	2.88e-09	3.28e-08	10.6675
FBN1	1.80928	7.92515	6.61799	2.94e-09	3.35e-08	10.647
ANKRD20A8P	-1.13236	5.22079	-6.61536	2.98e-09	3.37e-08	10.6354
PTAFR	1.01628	7.59035	6.61503	2.98e-09	3.38e-08	10.634
GBP1	1.0703	10.588	6.61215	3.02e-09	3.42e-08	10.6213
FLI1	1.299	7.57998	6.60876	3.07e-09	3.46e-08	10.6064
NR4A2	1.85914	8.23611	6.60494	3.12e-09	3.51e-08	10.5896
C4BPA	2.48706	7.67628	6.60251	3.15e-09	3.54e-08	10.5789
ITGB2	1.4063	8.68137	6.59624	3.24e-09	3.63e-08	10.5514
PLA1A	1.12193	6.91286	6.59608	3.24e-09	3.63e-08	10.5507
S100A9	2.2207	8.49561	6.59451	3.27e-09	3.66e-08	10.5438
GNA11	-1.08626	9.7648	-6.59303	3.29e-09	3.68e-08	10.5373
IRF4	1.60627	8.64246	6.59088	3.32e-09	3.7e-08	10.5279
NAALADL2	-1.14124	6.681	-6.58752	3.37e-09	3.75e-08	10.5131
ARHGDIB	1.52074	9.31785	6.58494	3.41e-09	3.79e-08	10.5017
VCAM1	1.81748	7.73827	6.58387	3.43e-09	3.8e-08	10.497
ADGRF5	1.628	7.28848	6.58368	3.43e-09	3.8e-08	10.4962
SLC22A18AS	-1.03986	6.71916	-6.57977	3.49e-09	3.86e-08	10.479
PALMD	1.1595	6.54889	6.57531	3.56e-09	3.93e-08	10.4595
MIR194-1	-1.61944	4.94925	-6.56933	3.66e-09	4.02e-08	10.4332
SLC22A23	-1.01071	8.29035	-6.56582	3.72e-09	4.07e-08	10.4178
HGF	1.81365	6.99991	6.56553	3.72e-09	4.08e-08	10.4165
SDR16C5	1.335	6.70501	6.55854	3.84e-09	4.2e-08	10.3859
SLC6A20	1.54566	8.16161	6.54508	4.08e-09	4.43e-08	10.3269
KLF7	1.2108	8.17673	6.53993	4.17e-09	4.53e-08	10.3043
FCN3	1.35081	7.47983	6.53978	4.17e-09	4.53e-08	10.3037
PLEK	2.62364	8.07879	6.53785	4.21e-09	4.57e-08	10.2952
NDRG2	-1.06713	9.28323	-6.53413	4.28e-09	4.64e-08	10.2789
CAMK2N1	-1.04362	10.7149	-6.53204	4.32e-09	4.68e-08	10.2697
ISX	-1.42469	7.13146	-6.53182	4.33e-09	4.68e-08	10.2688
GPD1L	-1.23291	8.08453	-6.53074	4.35e-09	4.7e-08	10.2641
ORAI2	1.30043	8.05383	6.52919	4.38e-09	4.73e-08	10.2573
THEMIS2	1.40237	8.09502	6.52764	4.41e-09	4.76e-08	10.2505
KLHL5	1.78225	7.20906	6.52331	4.49e-09	4.84e-08	10.2315
CHST15	1.35387	8.28262	6.52128	4.53e-09	4.88e-08	10.2226
VNN2	2.46997	6.96822	6.5211	4.54e-09	4.88e-08	10.2219
LINC01123	-1.05224	8.50525	-6.51826	4.6e-09	4.93e-08	10.2094
CYTIP	1.78548	8.28258	6.51265	4.71e-09	5.05e-08	10.1849
S1PR1	1.09817	6.26263	6.51244	4.72e-09	5.05e-08	10.1839
ENDOD1	-1.02316	8.80162	-6.50696	4.83e-09	5.17e-08	10.16
SLC16A4	1.39886	6.72134	6.50287	4.92e-09	5.25e-08	10.1421
PKDCC	-1.01925	7.92403	-6.49575	5.08e-09	5.41e-08	10.1109
ERG	1.11229	6.81241	6.48757	5.27e-09	5.59e-08	10.0752
RHOH	1.69809	7.87978	6.45883	5.99e-09	6.29e-08	9.94972
EDNRA	2.00913	7.56799	6.45762	6.02e-09	6.31e-08	9.94446
ACKR1	1.015	7.10458	6.45414	6.12e-09	6.39e-08	9.92927
EDN3	-1.28584	8.33563	-6.44229	6.45e-09	6.72e-08	9.87758
SLAMF7	1.81706	8.36187	6.43972	6.52e-09	6.79e-08	9.86638
SIK1	1.0833	7.96509	6.43599	6.63e-09	6.9e-08	9.85013
PRO2012	-1.00449	6.9804	-6.43153	6.76e-09	7.03e-08	9.8307
ALOX5	1.27479	8.86453	6.42656	6.91e-09	7.17e-08	9.80903
IGKC	2.60576	9.93271	6.42442	6.98e-09	7.22e-08	9.79973
TFF1	1.692	10.7583	6.42014	7.11e-09	7.34e-08	9.78108
DMBT1	2.61843	11.0153	6.41922	7.14e-09	7.37e-08	9.77707
RHOJ	1.51855	8.03517	6.41607	7.24e-09	7.46e-08	9.76337
AAED1	1.17981	7.61695	6.41347	7.33e-09	7.53e-08	9.75204
LINC00152	1.07988	9.37022	6.40891	7.48e-09	7.67e-08	9.73223
GRK3	1.00828	6.84041	6.39684	7.89e-09	8.05e-08	9.67969
FMNL3	1.06967	7.48863	6.38813	8.2e-09	8.33e-08	9.64184
P2RY8	1.31764	7.04036	6.3872	8.23e-09	8.36e-08	9.63779
SACS	1.07736	6.37623	6.38237	8.41e-09	8.53e-08	9.61681
DDC	-1.15166	7.74672	-6.36855	8.94e-09	9.02e-08	9.5568
NAPEPLD	-1.11082	8.12739	-6.3649	9.09e-09	9.15e-08	9.54092
LINC01123	-1.15985	9.5314	-6.36031	9.28e-09	9.33e-08	9.52101
PCSK1	1.9643	7.51305	6.3559	9.46e-09	9.47e-08	9.50187
ICAM2	1.21941	8.6074	6.35055	9.69e-09	9.68e-08	9.47869
GMFG	1.43354	8.29757	6.34984	9.72e-09	9.7e-08	9.47561
SLC13A2	-1.63044	7.08424	-6.3434	1e-08	9.96e-08	9.44768
ANGPTL2	1.72679	8.42831	6.34217	1.01e-08	1e-07	9.44234
NR1I2	-1.00497	7.00653	-6.34137	1.01e-08	1e-07	9.43887
MFGE8	1.05907	8.759	6.34042	1.01e-08	1.01e-07	9.43476
CKB	-2.01946	10.0377	-6.32878	1.07e-08	1.05e-07	9.38429
THRB	-1.34737	6.96955	-6.32051	1.11e-08	1.09e-07	9.34849
IFIT3	1.082	7.08399	6.31074	1.16e-08	1.13e-07	9.3062
SMPDL3A	-1.28922	9.34383	-6.3034	1.19e-08	1.16e-07	9.27445
CHAC1	1.08207	7.6899	6.29794	1.22e-08	1.19e-07	9.25085
SPARCL1	1.82671	9.13295	6.29071	1.26e-08	1.22e-07	9.21955
SP140	1.22807	7.20638	6.28874	1.27e-08	1.23e-07	9.21107
SLC43A3	1.33322	8.59087	6.28874	1.27e-08	1.23e-07	9.21105
RFTN1	1.16051	7.84006	6.28489	1.29e-08	1.25e-07	9.19442
PTPRC	1.90953	8.73205	6.28402	1.3e-08	1.25e-07	9.19066
TMEM55A	1.0078	6.75698	6.27966	1.32e-08	1.27e-07	9.17184
ELMO1	1.36851	8.36608	6.27076	1.38e-08	1.32e-07	9.13339
SLA	1.31552	7.28012	6.26782	1.4e-08	1.34e-07	9.12068
CR1	1.94249	6.8685	6.25177	1.5e-08	1.42e-07	9.05145
RNF128	-1.06169	7.89257	-6.25021	1.51e-08	1.43e-07	9.04472
IL1A	2.30854	6.89658	6.24687	1.53e-08	1.45e-07	9.03033
RNVU1-15	1.11138	7.35261	6.24509	1.54e-08	1.46e-07	9.02264
CA1	-3.09592	8.56345	-6.24493	1.54e-08	1.46e-07	9.02195
CXCL9	2.16809	7.38915	6.23955	1.58e-08	1.5e-07	8.99876
SLC4A4	-1.89241	9.59426	-6.23475	1.61e-08	1.53e-07	8.97808
NCF2	1.83315	7.77845	6.22914	1.66e-08	1.56e-07	8.95392
CCL2	2.22495	9.20866	6.22513	1.68e-08	1.59e-07	8.93664
NAT2	-1.26599	6.56545	-6.22097	1.72e-08	1.61e-07	8.91873
CD69	1.60765	7.07081	6.21906	1.73e-08	1.62e-07	8.91051
SCD	1.3324	9.78019	6.21698	1.75e-08	1.64e-07	8.90155
DYSF	1.62587	7.21775	6.20982	1.8e-08	1.68e-07	8.87076
LRRC19	-2.14306	7.96308	-6.20756	1.82e-08	1.7e-07	8.86103
TPK1	1.11604	7.30659	6.20726	1.82e-08	1.7e-07	8.85974
NR4A1	1.09168	8.05093	6.20528	1.84e-08	1.71e-07	8.85124
KRT7	1.10077	7.82241	6.20511	1.84e-08	1.71e-07	8.8505
ARHGAP29	1.47952	6.17746	6.20218	1.86e-08	1.73e-07	8.83787
ANXA6	1.30275	9.7581	6.19924	1.89e-08	1.75e-07	8.82526
CEP128	1.09467	7.0797	6.19545	1.92e-08	1.78e-07	8.80896
SAA1	1.65574	6.70368	6.1889	1.98e-08	1.83e-07	8.7808
RPSAP58	-1.00454	5.47112	-6.18806	1.98e-08	1.84e-07	8.77722
VCAN	1.73325	8.6164	6.18038	2.05e-08	1.89e-07	8.74422
STX11	1.5694	8.23454	6.17849	2.07e-08	1.91e-07	8.73611
MX2	1.45109	7.37688	6.17257	2.12e-08	1.95e-07	8.71068
FMNL1	1.05255	8.05838	6.16803	2.16e-08	1.99e-07	8.69121
RASGRP3	1.51952	7.05167	6.1667	2.18e-08	1.99e-07	8.6855
PSAT1	1.24547	7.08261	6.16069	2.24e-08	2.04e-07	8.65971
LILRB1	1.11201	7.73318	6.15156	2.33e-08	2.11e-07	8.62057
FKBP10	1.3122	8.18041	6.14981	2.34e-08	2.13e-07	8.61306
XK	-1.10323	8.35501	-6.14788	2.36e-08	2.14e-07	8.60481
MGP	1.94164	7.68502	6.14221	2.42e-08	2.19e-07	8.58049
TMEM45A	1.34587	6.06103	6.1387	2.46e-08	2.22e-07	8.56546
PTRF	1.01025	7.64935	6.13646	2.49e-08	2.24e-07	8.55588
LAMP3	1.44411	7.8748	6.13606	2.49e-08	2.24e-07	8.55417
PCDH17	1.14663	7.47809	6.12407	2.62e-08	2.35e-07	8.50283
LOC101059935	-1.1026	5.4924	-6.12339	2.63e-08	2.36e-07	8.49992
SPINK4	2.25583	9.98283	6.12185	2.65e-08	2.37e-07	8.49336
HNF1B	-1.0735	7.8592	-6.11824	2.69e-08	2.4e-07	8.47788
TM4SF1	1.17938	10.8047	6.11774	2.7e-08	2.41e-07	8.47576
PDCD1LG2	1.35097	7.03959	6.11077	2.78e-08	2.48e-07	8.44595
HSPA13	1.02913	7.99801	6.10936	2.8e-08	2.49e-07	8.43991
SELE	2.6709	7.32828	6.10821	2.81e-08	2.5e-07	8.43499
RNF157	-1.06536	7.7612	-6.10819	2.81e-08	2.5e-07	8.43491
KCNA3	1.5169	7.47962	6.10454	2.86e-08	2.53e-07	8.41934
GIPC2	-1.14283	8.18443	-6.09809	2.94e-08	2.59e-07	8.39178
LCP2	1.58193	8.95561	6.0865	3.09e-08	2.71e-07	8.34228
CYR61	1.83811	7.59419	6.08229	3.15e-08	2.76e-07	8.32429
PRKCDBP	1.1315	8.2148	6.0793	3.19e-08	2.79e-07	8.31154
TFPI	1.55136	6.85929	6.07715	3.22e-08	2.82e-07	8.30238
WNT5A	1.99379	7.54235	6.07645	3.23e-08	2.82e-07	8.2994
ZNF204P	-1.1021	5.22822	-6.07441	3.26e-08	2.85e-07	8.29068
CD180	2.00059	7.43262	6.07082	3.31e-08	2.89e-07	8.27535
REG3A	3.83339	8.22559	6.0699	3.33e-08	2.9e-07	8.27144
GPX7	1.17628	8.32486	6.06966	3.33e-08	2.9e-07	8.27041
CCDC3	1.56587	7.96113	6.05847	3.5e-08	3.03e-07	8.22275
CD79A	2.20112	9.5558	6.05786	3.5e-08	3.04e-07	8.22011
REG1B	4.07558	8.0833	6.05763	3.51e-08	3.04e-07	8.21915
CEMIP	2.41128	8.14865	6.04719	3.67e-08	3.17e-07	8.17467
LGALS1	1.04173	10.2744	6.03993	3.79e-08	3.26e-07	8.14378
ATM	1.06736	8.25983	6.03809	3.82e-08	3.29e-07	8.13593
CXCR1	2.34755	6.98761	6.03474	3.88e-08	3.33e-07	8.12168
RASGRP1	1.19451	7.40713	6.03119	3.94e-08	3.37e-07	8.10659
CD27	1.4705	8.57411	6.0305	3.95e-08	3.38e-07	8.10365
BCL6	1.49301	7.80352	6.02784	3.99e-08	3.42e-07	8.09237
LILRB2	1.40471	7.86262	6.0253	4.04e-08	3.45e-07	8.08156
EMP3	1.16801	8.60144	6.02249	4.09e-08	3.48e-07	8.06959
SLCO1B3	2.74864	6.35476	6.02106	4.11e-08	3.5e-07	8.06352
IL2RA	1.48848	7.47959	6.01816	4.17e-08	3.54e-07	8.05118
SATB2	-1.52216	10.1469	-6.01487	4.23e-08	3.59e-07	8.0372
GABRA2	-1.07589	5.68672	-6.01381	4.25e-08	3.6e-07	8.03273
AHCYL2	-1.22857	10.8371	-5.99868	4.53e-08	3.83e-07	7.96845
CD53	1.73459	9.5456	5.99548	4.6e-08	3.88e-07	7.95488
CAV2	1.14029	7.65373	5.97904	4.94e-08	4.13e-07	7.88518
MSC	1.14984	7.09312	5.9709	5.11e-08	4.26e-07	7.85069
GEM	1.20566	7.3207	5.96907	5.15e-08	4.29e-07	7.84295
MEP1A	-2.2617	9.82797	-5.9678	5.18e-08	4.31e-07	7.83756
SLC37A2	-1.51038	6.82332	-5.96699	5.2e-08	4.32e-07	7.83412
PDGFRB	1.52791	8.20963	5.96684	5.21e-08	4.32e-07	7.83348
ANGPTL4	1.3919	7.8225	5.96463	5.26e-08	4.35e-07	7.82413
SYTL2	-1.36142	8.23032	-5.9627	5.3e-08	4.38e-07	7.81597
ICOS	1.35153	6.02242	5.96187	5.32e-08	4.39e-07	7.81243
CA2	-1.67489	10.1123	-5.96018	5.36e-08	4.43e-07	7.80527
MAB21L3	-1.35337	7.01857	-5.93399	6e-08	4.9e-07	7.69455
PTPRR	-1.4571	7.21163	-5.93391	6e-08	4.9e-07	7.69419
COL12A1	2.28395	8.57804	5.92291	6.3e-08	5.12e-07	7.64772
LAPTM5	1.5249	10.3179	5.92239	6.31e-08	5.13e-07	7.64555
SGIP1	1.00631	6.33932	5.92015	6.37e-08	5.17e-07	7.63609
A1CF	-1.52714	8.43351	-5.91416	6.54e-08	5.3e-07	7.61083
FAM49A	1.38029	7.9445	5.91204	6.6e-08	5.34e-07	7.60186
CSGALNACT2	1.20687	7.76246	5.9097	6.66e-08	5.38e-07	7.59201
APOBEC3G	1.15205	6.88145	5.90251	6.88e-08	5.54e-07	7.56166
SPON2	1.00469	7.55636	5.90078	6.93e-08	5.57e-07	7.55438
GALNT12	-1.42552	9.08561	-5.89765	7.02e-08	5.64e-07	7.54119
LAMA4	1.24311	8.13662	5.89566	7.08e-08	5.68e-07	7.53281
MMP2	1.90272	9.62167	5.89165	7.2e-08	5.77e-07	7.51593
NCKAP1L	1.36175	7.97559	5.89027	7.25e-08	5.8e-07	7.51008
NRG1	1.73538	8.1985	5.88751	7.33e-08	5.86e-07	7.49845
OLFML2B	1.23706	6.77231	5.88743	7.34e-08	5.86e-07	7.49813
NCF4	1.20122	8.26633	5.88718	7.35e-08	5.86e-07	7.49709
DENND5A	1.35198	7.92592	5.88645	7.37e-08	5.87e-07	7.49403
CXCR4	1.57608	7.58222	5.88168	7.52e-08	5.98e-07	7.47394
HLA-DOB	1.35013	7.00747	5.86375	8.13e-08	6.42e-07	7.39852
CSF3R	1.99902	7.59961	5.86365	8.13e-08	6.42e-07	7.39808
AGT	1.0901	7.33952	5.85387	8.48e-08	6.65e-07	7.35699
NRG1	1.14536	7.49261	5.85165	8.56e-08	6.71e-07	7.34765
HPGDS	-1.33126	6.06828	-5.85041	8.61e-08	6.74e-07	7.34244
ARHGAP25	1.13242	7.16778	5.83995	9e-08	7.02e-07	7.29854
PLEKHS1	1.20409	7.81949	5.83902	9.04e-08	7.04e-07	7.29463
LINC00483	-1.42178	7.8638	-5.83562	9.17e-08	7.13e-07	7.28034
QKI	1.0396	7.25562	5.83376	9.24e-08	7.18e-07	7.27256
WISP1	1.18185	7.53676	5.83254	9.29e-08	7.21e-07	7.26744
DOCK8	1.32064	8.33387	5.83145	9.34e-08	7.24e-07	7.26287
DSE	1.23344	7.61237	5.83091	9.36e-08	7.26e-07	7.26058
BTG2	1.10737	9.4285	5.81935	9.83e-08	7.59e-07	7.21215
2020-09-06	1.062	8.26498	5.81805	9.89e-08	7.62e-07	7.20669
SERPINE1	2.1592	8.33733	5.80906	1.03e-07	7.89e-07	7.16904
HLA-DOB	1.29781	6.87619	5.80036	1.07e-07	8.17e-07	7.13264
COL3A1	1.57438	9.9334	5.79648	1.08e-07	8.29e-07	7.1164
TSPAN6	-1.14731	9.35696	-5.7898	1.12e-07	8.51e-07	7.08846
CES2	-1.18515	9.92338	-5.78505	1.14e-07	8.66e-07	7.0686
NHSL1	-1.13594	8.72427	-5.77704	1.18e-07	8.93e-07	7.03513
ERRFI1	1.01498	10.2064	5.7691	1.22e-07	9.21e-07	7.00199
PREX1	1.1507	8.19044	5.76552	1.24e-07	9.35e-07	6.98704
SAMSN1	1.4441	6.14423	5.76476	1.24e-07	9.37e-07	6.98385
TNFSF8	1.1344	7.51928	5.76392	1.25e-07	9.39e-07	6.98035
SNX10	1.20861	7.33374	5.76298	1.25e-07	9.43e-07	6.97642
IL1RAP	1.04662	6.8075	5.75418	1.3e-07	9.74e-07	6.93974
CDK14	1.25375	7.42592	5.74839	1.33e-07	9.95e-07	6.91556
ST8SIA4	1.41748	7.0547	5.73731	1.4e-07	1.04e-06	6.86944
DOCK2	1.33278	8.08066	5.73692	1.4e-07	1.04e-06	6.8678
C1orf210	-1.28735	8.76371	-5.73632	1.4e-07	1.04e-06	6.86529
SLAMF1	1.29416	6.37359	5.72815	1.45e-07	1.08e-06	6.83126
FCGR2A	2.14771	8.14523	5.72685	1.46e-07	1.08e-06	6.82589
KLK1	-1.10307	8.58591	-5.72624	1.47e-07	1.08e-06	6.82334
RGS1	1.66237	6.48335	5.72561	1.47e-07	1.08e-06	6.82072
MME	1.75766	7.29929	5.72526	1.47e-07	1.09e-06	6.81927
FAM160A1	-1.09506	8.07613	-5.71841	1.51e-07	1.11e-06	6.79079
HEPACAM2	-2.47762	7.87168	-5.71467	1.54e-07	1.13e-06	6.7752
TNFAIP2	1.14689	8.44607	5.70961	1.57e-07	1.15e-06	6.75418
CAV1	1.52147	8.64511	5.70832	1.58e-07	1.16e-06	6.74883
SEMA7A	1.09781	7.92217	5.68232	1.77e-07	1.29e-06	6.64089
ITGAL	1.10917	7.81443	5.679	1.79e-07	1.3e-06	6.62714
HOOK1	-1.13066	7.82777	-5.67369	1.83e-07	1.33e-06	6.60511
SELL	2.23385	8.01668	5.66224	1.92e-07	1.39e-06	6.55772
LOX	1.35082	7.51249	5.65977	1.94e-07	1.4e-06	6.54746
FER1L4	1.06145	7.39242	5.65891	1.95e-07	1.4e-06	6.54394
FERMT2	1.24034	7.33846	5.65242	2.01e-07	1.44e-06	6.51706
PRR5L	-1.00731	8.32655	-5.64314	2.09e-07	1.49e-06	6.47869
TLR4	1.21118	8.40443	5.63939	2.12e-07	1.51e-06	6.4632
TSC22D3	1.01717	8.43196	5.63704	2.14e-07	1.53e-06	6.45347
TMEM163	1.07063	6.62278	5.63422	2.17e-07	1.54e-06	6.44183
SERPINE2	1.24021	7.75155	5.63404	2.17e-07	1.54e-06	6.4411
HLA-DQA1	1.5195	11.5325	5.62017	2.3e-07	1.63e-06	6.38383
GNB4	1.01526	7.14369	5.61923	2.31e-07	1.64e-06	6.37996
SOD2	1.2719	9.97408	5.61185	2.38e-07	1.68e-06	6.34952
TCEA3	-1.31001	8.73261	-5.60502	2.45e-07	1.73e-06	6.32136
FAM65B	1.57639	7.2547	5.60342	2.47e-07	1.74e-06	6.31479
CRISPLD2	1.25362	7.59776	5.5946	2.56e-07	1.8e-06	6.27843
FCGR2B	1.5826	10.0738	5.59062	2.61e-07	1.83e-06	6.26207
LCP1	1.5805	9.8942	5.58522	2.67e-07	1.87e-06	6.23984
LUM	1.69281	9.68304	5.58477	2.67e-07	1.87e-06	6.23799
SERPINB7	2.89523	6.85279	5.58442	2.67e-07	1.87e-06	6.23657
CHN1	1.52497	6.76919	5.58236	2.7e-07	1.88e-06	6.22806
EBF1	1.13423	7.28283	5.58182	2.7e-07	1.89e-06	6.22586
CCL18	2.2725	8.87024	5.57925	2.73e-07	1.9e-06	6.21531
GLIPR1	1.69046	8.7436	5.57293	2.81e-07	1.95e-06	6.18932
DOCK11	1.2248	7.79024	5.56301	2.93e-07	2.03e-06	6.14853
CATSPERB	1.59429	7.42817	5.5509	3.08e-07	2.12e-06	6.09887
PRRX1	1.76739	7.54542	5.54807	3.12e-07	2.14e-06	6.08723
CA7	-1.868	7.70319	-5.53926	3.24e-07	2.21e-06	6.05113
CSGALNACT1	1.1933	6.32419	5.52659	3.41e-07	2.32e-06	5.99925
CD86	1.20854	6.66674	5.5249	3.44e-07	2.34e-06	5.99232
SLAMF6	1.55828	7.35583	5.51951	3.52e-07	2.39e-06	5.97026
RND1	1.27851	7.57023	5.51682	3.56e-07	2.41e-06	5.95925
IGHV5-78	1.06771	7.89327	5.50781	3.69e-07	2.49e-06	5.92242
MCTP1	1.37688	7.27162	5.49465	3.9e-07	2.62e-06	5.86866
AIM2	1.38484	6.2978	5.48983	3.98e-07	2.67e-06	5.84899
PDE3A	-1.09245	8.69736	-5.48499	4.06e-07	2.72e-06	5.82924
EMB	1.17884	7.25108	5.48498	4.06e-07	2.72e-06	5.8292
BASP1	1.00202	9.44222	5.46857	4.35e-07	2.9e-06	5.76232
COL5A2	1.2448	7.30672	5.45997	4.51e-07	2.99e-06	5.72729
ARHGEF6	1.08898	7.20972	5.45776	4.56e-07	3.01e-06	5.71829
CXorf21	1.20851	5.87115	5.45732	4.56e-07	3.02e-06	5.71651
CNNM4	-1.03537	9.63829	-5.44906	4.72e-07	3.12e-06	5.68291
FPR1	1.77425	7.15274	5.44764	4.75e-07	3.13e-06	5.67711
ACSS2	-1.04148	9.44463	-5.44698	4.77e-07	3.14e-06	5.67447
FGF2	1.13361	7.92196	5.44256	4.85e-07	3.2e-06	5.65647
TRPS1	1.22174	6.94676	5.4394	4.92e-07	3.24e-06	5.64364
FCGR1A	1.86118	6.49046	5.43908	4.93e-07	3.24e-06	5.64236
CASP5	1.47733	10.4037	5.39465	5.93e-07	3.82e-06	5.46222
FPR2	1.99011	6.33607	5.39361	5.95e-07	3.84e-06	5.458
CYP3A4	-1.5013	4.77934	-5.38751	6.11e-07	3.93e-06	5.43334
CEP170	1.30376	7.03772	5.38705	6.12e-07	3.93e-06	5.43147
JAM2	1.0703	7.84028	5.38685	6.12e-07	3.93e-06	5.43066
GVINP1	1.01363	6.81558	5.38434	6.19e-07	3.97e-06	5.42049
CLU	1.51155	8.1242	5.38226	6.24e-07	4e-06	5.41209
ANGPT2	1.29816	6.62642	5.36209	6.79e-07	4.32e-06	5.33066
STC1	2.02658	7.22947	5.35897	6.87e-07	4.37e-06	5.31807
MIR21	1.0958	9.28078	5.35424	7.01e-07	4.45e-06	5.29899
ACPP	1.08403	7.98323	5.34993	7.14e-07	4.52e-06	5.28162
SRD5A3	1.0926	9.60807	5.34922	7.16e-07	4.53e-06	5.27876
MMP19	1.00724	7.12248	5.3481	7.19e-07	4.55e-06	5.27425
FCGR2B	1.33761	6.73313	5.34559	7.27e-07	4.6e-06	5.26414
LOC344887	-1.15016	7.19125	-5.34394	7.32e-07	4.62e-06	5.25751
MOGAT2	-1.52671	8.03777	-5.34381	7.32e-07	4.62e-06	5.25695
TREM1	2.03259	7.16178	5.34344	7.33e-07	4.63e-06	5.25549
IKZF3	1.27676	7.8199	5.33579	7.57e-07	4.76e-06	5.22469
CMBL	-1.26428	9.14983	-5.33182	7.69e-07	4.83e-06	5.20869
MIR192	-1.34823	7.76769	-5.32872	7.79e-07	4.89e-06	5.19625
GUCY1B3	1.15772	6.88232	5.32866	7.8e-07	4.89e-06	5.19599
PTP4A3	1.25216	8.55637	5.31675	8.19e-07	5.12e-06	5.14814
ALDH1L2	1.27593	6.83135	5.30802	8.49e-07	5.28e-06	5.11307
FGF7	1.56795	6.50543	5.30255	8.68e-07	5.4e-06	5.09112
SLAMF8	1.03571	7.73631	5.30109	8.74e-07	5.42e-06	5.08525
FZD5	-1.09211	9.30519	-5.29916	8.81e-07	5.47e-06	5.07751
SPP1	2.31057	7.93187	5.28769	9.23e-07	5.7e-06	5.03156
CXCR2	1.82276	6.38908	5.28554	9.32e-07	5.75e-06	5.02292
ARHGAP15	1.25311	7.01258	5.28215	9.45e-07	5.82e-06	5.00934
SERPINB3	3.73736	7.43271	5.27854	9.59e-07	5.9e-06	4.99492
COL6A1	1.08897	9.38562	5.27338	9.79e-07	6.02e-06	4.97424
LGALS2	-1.19786	7.31659	-5.2677	1e-06	6.14e-06	4.95153
CES3	-1.31568	8.64316	-5.2598	1.04e-06	6.32e-06	4.91994
TMEM144	-1.06711	7.53644	-5.2539	1.06e-06	6.46e-06	4.89639
TIMP3	1.06659	9.14272	5.25199	1.07e-06	6.5e-06	4.88876
SELPLG	1.23588	8.47197	5.25193	1.07e-06	6.5e-06	4.88854
MUC1	1.20201	11.3473	5.24482	1.1e-06	6.68e-06	4.86017
FCGR1A	1.49405	6.54189	5.23434	1.15e-06	6.95e-06	4.81835
TAGAP	1.59628	7.34516	5.23344	1.15e-06	6.97e-06	4.81479
LILRB4	1.13016	7.76773	5.23092	1.17e-06	7.04e-06	4.80475
TSPAN11	1.06699	8.56879	5.22998	1.17e-06	7.06e-06	4.80101
HNF4A	-1.01655	9.57786	-5.22792	1.18e-06	7.12e-06	4.79278
SLC16A14	1.08056	7.94001	5.22082	1.22e-06	7.31e-06	4.7645
CCL4L2	1.70241	7.29565	5.21877	1.23e-06	7.37e-06	4.75638
DSG3	2.2445	7.70117	5.21718	1.23e-06	7.41e-06	4.75002
BTK	1.20234	6.55581	5.21449	1.25e-06	7.48e-06	4.73932
CD177	-2.48499	10.2441	-5.21234	1.26e-06	7.54e-06	4.7308
PDGFRA	1.0668	8.34345	5.21177	1.26e-06	7.56e-06	4.7285
TMEM154	1.31425	7.64965	5.207	1.29e-06	7.68e-06	4.70957
ANO5	-1.29109	5.88568	-5.20103	1.32e-06	7.85e-06	4.68582
ALDH1A2	1.27114	6.79206	5.19422	1.36e-06	8.06e-06	4.65877
TNFSF13B	1.02564	7.27934	5.19296	1.36e-06	8.1e-06	4.65377
SLC1A1	-1.10357	8.2857	-5.188	1.39e-06	8.25e-06	4.6341
LINC01559	-1.68328	8.95169	-5.17882	1.44e-06	8.54e-06	4.59771
STAP2	-1.12497	8.34708	-5.17805	1.45e-06	8.56e-06	4.59463
KCNJ15	1.64528	6.62723	5.17371	1.47e-06	8.7e-06	4.57747
MYO1A	-1.3338	9.19199	-5.17105	1.49e-06	8.78e-06	4.56691
CLMP	1.05293	7.50677	5.16667	1.52e-06	8.93e-06	4.54959
MS4A8	-1.47018	7.09	-5.16	1.56e-06	9.15e-06	4.52319
A2M	1.21775	10.5918	5.14781	1.64e-06	9.56e-06	4.475
MYO1F	1.00762	7.96142	5.14464	1.66e-06	9.66e-06	4.46248
CCDC88A	1.1734	7.04583	5.13578	1.72e-06	1e-05	4.42748
MUC5B	1.41216	10.8658	5.13412	1.73e-06	1.01e-05	4.42092
CYP2J2	-1.02392	7.65098	-5.12988	1.76e-06	1.02e-05	4.4042
IFI44L	1.41224	6.76093	5.12735	1.78e-06	1.03e-05	4.39422
ZNF385D	1.01363	6.19223	5.10912	1.92e-06	1.1e-05	4.32244
PROK2	1.65749	8.1743	5.10369	1.96e-06	1.13e-05	4.30107
CECR1	1.16123	8.0015	5.0959	2.02e-06	1.16e-05	4.27043
FCGR1A	1.45552	6.39815	5.08699	2.1e-06	1.2e-05	4.23545
LILRB3	1.25296	7.71808	5.08535	2.11e-06	1.21e-05	4.22898
HLA-DRB5	1.83026	8.54288	5.07421	2.21e-06	1.26e-05	4.18528
ANPEP	-2.04055	10.1477	-5.07107	2.24e-06	1.27e-05	4.17298
WDFY4	1.08228	7.10072	5.07077	2.24e-06	1.27e-05	4.17182
CORO1A	1.26197	9.23575	5.06991	2.25e-06	1.27e-05	4.16846
MIR155HG	1.32269	6.12176	5.06578	2.29e-06	1.29e-05	4.15224
PLA2G7	1.44814	8.75922	5.06388	2.3e-06	1.3e-05	4.14482
BCL2A1	1.58103	7.22896	5.06367	2.31e-06	1.3e-05	4.144
PAPPA	1.0834	6.75941	5.06346	2.31e-06	1.3e-05	4.14317
LILRA1	1.09956	6.94792	5.06251	2.32e-06	1.31e-05	4.13943
BIN2	1.02106	7.21287	5.05477	2.39e-06	1.34e-05	4.10914
APBB1IP	1.11171	7.21031	5.04848	2.45e-06	1.38e-05	4.08453
CD177	-2.06281	10.5437	-5.03827	2.55e-06	1.43e-05	4.04463
BTNL8	-1.47226	8.55619	-5.02435	2.7e-06	1.5e-05	3.9903
LRRK2	1.51749	6.18101	5.02347	2.71e-06	1.5e-05	3.9869
PLCG2	1.08761	8.46016	4.99096	3.09e-06	1.69e-05	3.86035
TMEM156	1.36516	6.18906	4.98342	3.18e-06	1.74e-05	3.83103
GZMK	1.63222	6.54904	4.9624	3.46e-06	1.87e-05	3.74952
VIL1	-1.22466	9.75277	-4.95868	3.52e-06	1.89e-05	3.73512
CLIC2	1.09962	6.536	4.94508	3.71e-06	1.99e-05	3.68251
FCER1G	1.40377	7.96554	4.94291	3.75e-06	2.01e-05	3.67411
MNDA	1.56963	6.15988	4.93948	3.8e-06	2.04e-05	3.66086
IL13RA2	1.9572	5.98196	4.92823	3.97e-06	2.12e-05	3.6174
S100A12	2.52333	6.99716	4.92673	4e-06	2.13e-05	3.61162
LY96	1.52312	7.05531	4.92453	4.03e-06	2.15e-05	3.60313
CD37	1.36458	8.40337	4.90819	4.3e-06	2.28e-05	3.54016
GUCY1A3	1.41956	7.07353	4.90569	4.35e-06	2.3e-05	3.53055
MEDAG	1.34467	6.93974	4.90113	4.42e-06	2.34e-05	3.51298
CYSLTR1	1.16377	6.65359	4.89831	4.47e-06	2.36e-05	3.50216
KLK10	1.96363	8.91741	4.89629	4.51e-06	2.38e-05	3.4944
PLA2G2A	1.37348	11.2929	4.88627	4.69e-06	2.47e-05	3.4559
TLR6	1.16254	6.8282	4.8858	4.7e-06	2.47e-05	3.45407
LHFP	1.24943	9.19106	4.88258	4.76e-06	2.5e-05	3.4417
GDPD2	-1.00782	6.42324	-4.87046	5e-06	2.61e-05	3.39522
IKZF1	1.17108	7.24843	4.86449	5.12e-06	2.67e-05	3.37236
FAM20A	1.04	6.37711	4.86336	5.14e-06	2.68e-05	3.36803
CYP7B1	1.14842	7.54599	4.86087	5.19e-06	2.7e-05	3.35849
NR1H4	-1.25645	4.99016	-4.85707	5.27e-06	2.74e-05	3.34393
P2RX5	1.05855	7.45455	4.85391	5.34e-06	2.77e-05	3.33183
MS4A12	-2.76245	10.0989	-4.85292	5.36e-06	2.78e-05	3.32803
NR4A3	1.11189	6.80214	4.8455	5.52e-06	2.85e-05	3.29966
SH3BGRL2	-1.07969	9.81013	-4.82941	5.88e-06	3.01e-05	3.23823
TNFRSF17	1.25239	6.64713	4.81998	6.1e-06	3.12e-05	3.20227
CAPN9	-1.23459	7.07021	-4.81763	6.16e-06	3.14e-05	3.19335
BTNL8	-1.44931	8.71067	-4.81681	6.18e-06	3.15e-05	3.19019
KMO	1.11157	5.72246	4.81437	6.24e-06	3.18e-05	3.18091
C5AR1	1.08771	7.71609	4.81292	6.28e-06	3.2e-05	3.17538
ZG16	-2.29648	9.39555	-4.77848	7.19e-06	3.61e-05	3.04453
HTR4	-1.05797	7.00759	-4.74397	8.23e-06	4.09e-05	2.91396
GNG11	1.02608	7.49938	4.737	8.46e-06	4.19e-05	2.88764
PTCH2	1.57966	8.32204	4.73685	8.46e-06	4.19e-05	2.88707
GLT8D2	1.20897	7.30868	4.73557	8.5e-06	4.21e-05	2.88225
MIR142	1.4373	6.07646	4.73226	8.61e-06	4.25e-05	2.86977
TNFAIP6	2.40673	6.93873	4.7284	8.74e-06	4.31e-05	2.85521
TMEM71	1.20708	6.24744	4.72574	8.84e-06	4.35e-05	2.8452
FFAR2	1.66508	6.90931	4.72058	9.02e-06	4.43e-05	2.82575
AKT3	1.16199	7.10912	4.71868	9.08e-06	4.46e-05	2.81859
CFH	1.45061	8.32416	4.71822	9.1e-06	4.46e-05	2.81689
KRT6A	1.16638	8.72462	4.71317	9.28e-06	4.55e-05	2.79787
HBEGF	1.2143	9.30521	4.71314	9.28e-06	4.55e-05	2.79778
HPGD	-1.38179	10.1002	-4.71247	9.31e-06	4.56e-05	2.79524
PRKCB	1.01549	8.1289	4.71102	9.36e-06	4.58e-05	2.78979
ADGRE3	1.09905	6.40653	4.70968	9.41e-06	4.6e-05	2.78476
CHI3L2	1.51521	6.37171	4.70736	9.49e-06	4.63e-05	2.77601
LILRA5	1.3245	6.55433	4.69352	1e-05	4.86e-05	2.72403
PCDH20	-1.33298	6.64406	-4.69265	1.01e-05	4.87e-05	2.72078
CCL3	1.11796	7.42537	4.68644	1.03e-05	4.99e-05	2.69751
NXPE4	-1.92825	9.67831	-4.67501	1.08e-05	5.2e-05	2.65467
CD109	1.12985	6.10691	4.66612	1.11e-05	5.36e-05	2.62142
SLC11A1	1.32352	6.92939	4.66399	1.12e-05	5.4e-05	2.61345
FABP1	-1.57875	9.65644	-4.65398	1.17e-05	5.6e-05	2.57606
ERBB3	-1.0732	9.06424	-4.6513	1.18e-05	5.65e-05	2.56604
ABCC9	1.06455	6.01116	4.65067	1.18e-05	5.66e-05	2.56369
RASSF2	1.34036	7.91209	4.64339	1.22e-05	5.8e-05	2.53653
TDO2	1.98287	6.67459	4.63541	1.26e-05	5.97e-05	2.50679
AZGP1	1.23187	7.99766	4.62723	1.3e-05	6.14e-05	2.47634
ALDOB	2.02331	9.36102	4.62515	1.31e-05	6.19e-05	2.46862
HNF4G	-1.21492	8.4027	-4.61725	1.35e-05	6.36e-05	2.43926
CXCL13	2.10624	7.42359	4.61437	1.36e-05	6.42e-05	2.42853
TM6SF2	-1.01796	7.37539	-4.61274	1.37e-05	6.46e-05	2.42248
HSD11B2	-1.41094	9.50893	-4.61235	1.37e-05	6.47e-05	2.42104
G0S2	1.42279	9.03883	4.60312	1.42e-05	6.68e-05	2.38677
SULF1	1.22468	7.67435	4.59386	1.47e-05	6.89e-05	2.35245
DCN	1.52339	8.60377	4.58098	1.55e-05	7.2e-05	2.3048
SCNN1B	-1.5295	8.83068	-4.55307	1.72e-05	7.94e-05	2.20174
NEDD4L	-1.04586	9.50427	-4.55082	1.74e-05	7.99e-05	2.19346
TRPA1	1.10617	8.08786	4.54778	1.76e-05	8.06e-05	2.18227
CCL3L3	1.05058	8.3543	4.527	1.9e-05	8.67e-05	2.10588
FAM129A	1.03993	7.0893	4.51717	1.98e-05	8.97e-05	2.06979
CXCL6	1.30847	6.74862	4.50218	2.09e-05	9.46e-05	2.01488
LILRA3	1.35425	7.20358	4.49639	2.14e-05	9.64e-05	1.99372
FOSB	1.30309	7.63082	4.49594	2.14e-05	9.66e-05	1.99207
INHBA	1.70176	7.55511	4.48058	2.27e-05	0.000101791	1.93599
DEFB4B	1.46549	6.37298	4.4623	2.44e-05	0.000108422	1.86935
GPR65	1.04702	6.23199	4.44639	2.59e-05	0.000114672	1.81151
NPY4R	-1.23544	6.01266	-4.43823	2.67e-05	0.000117919	1.7819
KGFLP2	1.11217	6.26336	4.42087	2.85e-05	0.000125304	1.71902
SERPINB4	2.56305	6.85555	4.42046	2.85e-05	0.000125472	1.71753
CYBB	1.17121	9.42507	4.41454	2.92e-05	0.00012806	1.69615
DDR2	1.05464	7.14446	4.40955	2.97e-05	0.000130327	1.67813
GREM1	1.6917	9.67724	4.40578	3.01e-05	0.000131999	1.66451
ADGRG3	1.07133	7.16228	4.40228	3.05e-05	0.000133612	1.65187
REP15	-1.52528	6.94417	-4.39357	3.16e-05	0.000137775	1.62046
CCR1	1.19519	6.83872	4.37844	3.34e-05	0.000144835	1.566
GLT1D1	1.30541	6.46143	4.36657	3.49e-05	0.000150725	1.52333
PLXNC1	1.04184	8.16277	4.36598	3.5e-05	0.000150994	1.52123
TNFRSF11B	1.41801	7.61722	4.35637	3.63e-05	0.000155832	1.48674
CLEC6A	1.08629	5.4231	4.34991	3.72e-05	0.000159376	1.46362
SCIMP	1.13651	7.41315	4.34292	3.82e-05	0.000163131	1.43859
CCL11	1.0325	7.51298	4.33759	3.89e-05	0.000165908	1.41952
SERPINF1	1.15204	8.12189	4.32705	4.05e-05	0.000171796	1.38189
FSIP2	-1.25827	7.39497	-4.32166	4.13e-05	0.000174757	1.36265
AKR1B10	-1.47294	8.55091	-4.31827	4.18e-05	0.000176589	1.35056
PARP15	1.20463	6.39153	4.31694	4.2e-05	0.000177358	1.34583
HCAR3	2.16293	7.34557	4.31178	4.29e-05	0.00018058	1.32745
KIAA0922	1.00569	7.51231	4.29927	4.49e-05	0.000188492	1.28295
FAP	1.51797	5.9018	4.27604	4.89e-05	0.000204074	1.20052
TRIM40	1.49616	8.74143	4.26043	5.18e-05	0.000214636	1.14529
STX19	-1.01794	7.47467	-4.25826	5.23e-05	0.000216193	1.13763
FGF7	1.01455	6.53904	4.25047	5.38e-05	0.000221719	1.11013
B3GALT1	-1.51467	7.94916	-4.2451	5.49e-05	0.000225496	1.09119
TNS4	1.10489	8.82522	4.24097	5.57e-05	0.000228695	1.07661
SNORD116-21	-1.30343	6.43367	-4.23775	5.64e-05	0.000231241	1.06528
CA4	-1.45553	9.34324	-4.23375	5.72e-05	0.000234446	1.05119
DDR2	1.07467	8.11085	4.22636	5.88e-05	0.000240305	1.02519
CDHR5	-1.05529	9.51998	-4.20077	6.46e-05	0.00026169	0.935452
BICC1	1.08245	6.6271	4.20047	6.46e-05	0.000261934	0.93438
CCL4	1.23149	5.36074	4.19091	6.69e-05	0.000270594	0.900929
HLA-DQB1	1.76762	7.9681	4.18633	6.81e-05	0.000274786	0.88492
FXYD3	-1.0601	11.7868	-4.17591	7.07e-05	0.00028433	0.848552
IGSF6	1.23104	8.82955	4.15141	7.73e-05	0.000308019	0.763306
ACSM3	-1.07043	7.71085	-4.14837	7.82e-05	0.00031104	0.752735
MMRN1	1.33563	7.20892	4.13824	8.11e-05	0.000321806	0.717579
STS	1.25778	9.12282	4.13768	8.13e-05	0.000322232	0.715646
CLEC4E	1.23371	5.02447	4.13767	8.13e-05	0.000322232	0.715601
SLC26A3	-1.93036	11.5923	-4.12887	8.39e-05	0.000331577	0.685116
BANK1	1.59145	6.95243	4.12539	8.5e-05	0.000335217	0.673101
OCLN	-1.1416	9.90044	-4.11815	8.72e-05	0.00034356	0.648053
EMCN	1.05833	6.95786	4.10762	9.06e-05	0.000355422	0.611722
ENPP3	-1.04143	7.78994	-4.10102	9.28e-05	0.000363098	0.588949
KRT6B	1.05101	7.56574	4.09564	9.46e-05	0.000369129	0.57043
GFPT2	1.23121	6.6829	4.05194	0.000110752	0.000425052	0.420528
CFTR	-1.08373	9.25663	-4.00493	0.000131025	0.000492873	0.260496
FER1L6	-1.19976	7.85572	-4.00193	0.000132432	0.000497636	0.250334
FN1	1.19858	9.38827	3.99492	0.000135781	0.000508507	0.226577
FABP2	-1.34416	7.71529	-3.99467	0.000135903	0.000508876	0.225721
KLK6	1.7603	6.97272	3.98873	0.000138806	0.000518486	0.205621
CCR7	1.04351	7.88585	3.95899	0.00015425	0.0005698	0.105317
CXCL5	1.39945	8.00901	3.95258	0.000157786	0.000581775	0.0837745
PP7080	-1.14276	9.39368	-3.92744	0.000172422	0.000630915	-0.000496306
P2RY10	1.10588	6.53355	3.92709	0.000172636	0.000631481	-0.0016756
AKR1B1	1.01709	8.89649	3.92124	0.000176231	0.000642635	-0.0212488
IL18RAP	1.13503	6.02202	3.90532	0.000186371	0.000675663	-0.0743595
SLC9A3	-1.26634	9.2901	-3.89966	0.000190113	0.000688053	-0.0932278
HHLA2	-1.37378	10.1901	-3.89864	0.000190788	0.000690261	-0.0965924
HCAR2	1.68298	7.3569	3.89318	0.000194481	0.000702423	-0.114784
P2RY13	1.11253	6.61119	3.88517	0.000200014	0.000719713	-0.141403
NPSR1	1.29708	6.54301	3.85819	0.000219776	0.000782853	-0.230759
CCL19	1.48531	8.31628	3.83911	0.000234862	0.000830314	-0.293682
OSM	1.43176	7.25151	3.836	0.000237411	0.00083821	-0.303913
SLCO1B7	1.07812	4.70006	3.81535	0.00025503	0.000892543	-0.371725
SLC5A1	1.10929	9.65367	3.76862	0.000299626	0.00103026	-0.524238
IL6	1.93821	6.81521	3.76781	0.000300461	0.00103246	-0.526871
FDCSP	1.75559	7.06724	3.74903	0.000320456	0.00109478	-0.587788
LRRC66	-1.00148	7.05451	-3.71595	0.000358784	0.00121206	-0.694533
NMUR2	1.78747	6.96478	3.65707	0.000438034	0.00145454	-0.882851
SLC26A4	1.18183	5.57743	3.65454	0.000441784	0.00146561	-0.890887
MIR223	1.12007	6.59401	3.65054	0.000447791	0.00148299	-0.903619
ACSL1	1.15457	8.54311	3.61371	0.000506745	0.00165676	-1.02014
MS4A1	1.86725	8.36876	3.61325	0.000507524	0.0016588	-1.02158
HRASLS2	-1.03087	7.07773	-3.60486	0.000521965	0.00170259	-1.04799
DKK1	1.35272	6.12365	3.59257	0.000543837	0.00176633	-1.08662
CTSE	1.10815	10.9089	3.58789	0.000552386	0.00178998	-1.1013
ENKUR	1.12374	5.52096	3.57306	0.000580341	0.00187227	-1.14774
C3AR1	1.023	7.63624	3.57285	0.00058074	0.00187327	-1.14838
CCL21	1.26744	8.99722	3.56182	0.000602411	0.00193582	-1.18283
THBS2	1.1933	7.71247	3.5591	0.000607872	0.00195159	-1.19131
ADGRF1	1.30791	7.27801	3.55857	0.000608929	0.0019544	-1.19294
STAP1	1.20501	5.78324	3.522	0.000687153	0.0021768	-1.30647
CD22	1.43204	7.6958	3.51872	0.00069463	0.00219631	-1.31663
POSTN	1.14449	9.06913	3.49962	0.000739628	0.00232257	-1.37553
TLR10	1.04619	6.12046	3.39985	0.00102301	0.00310446	-1.6793
CR2	1.70194	6.78775	3.29665	0.00142178	0.00417422	-1.98643
B3GALT5-AS1	-1.13795	6.46612	-3.28989	0.00145244	0.00425365	-2.0063
TFPI2	1.27887	5.83024	3.28594	0.00147064	0.00429865	-2.01789
PI15	2.0166	7.46124	3.19068	0.00197988	0.00560186	-2.29415
MGAM	1.14035	6.86036	3.18056	0.00204274	0.00575975	-2.32313
RETNLB	-1.31479	7.76149	-3.15203	0.00223011	0.00623256	-2.40442
NXPE1	-1.27529	10.139	-3.13102	0.00237819	0.00659083	-2.4639
DEFA5	1.71711	7.0267	3.0921	0.002677	0.00731758	-2.57327
TCL1A	1.07132	6.85916	3.07664	0.00280515	0.00762076	-2.61643
IL24	1.27475	6.51739	3.00999	0.0034254	0.00909836	-2.80044
HLA-DQB1	1.06715	6.14052	2.94013	0.00420993	0.010905	-2.98978
CPA3	1.01345	7.47356	2.86157	0.00528855	0.0133585	-3.19839
DEFA6	1.26281	6.30755	2.84334	0.00557256	0.0139888	-3.24611
CLCA1	-2.02003	9.87762	-2.84127	0.00560568	0.0140603	-3.25151
CLCA4	-1.23988	11.283	-2.69977	0.0083493	0.0199848	-3.61319
TM4SF20	1.13079	7.20865	2.29791	0.0239865	0.0499755	-4.55368
